# Supplementary material for: Effects of liquid cultivation on gene expression and phenotype of C. elegans
Source: BMC Genomics. 2018 Jul 31;19:562. doi: 10.1186/s12864-018-4948-7 (PMC6069985; doi:10.1186/s12864-018-4948-7)
Supplement: Supplementary file 2 — Commonly expressed ncRNA molecules in the three experiments. (TXT 6 kb) [file 12864_2018_4948_MOESM2_ESM.txt]

aars-1	nc_primary_transcript
aat-4	nc_primary_transcript
aat-5	nc_primary_transcript
aly-3	nc_primary_transcript
anr-1	asRNA
anr-11	asRNA
anr-13	asRNA
anr-14	asRNA
anr-15	asRNA
anr-2	asRNA
anr-20	asRNA
anr-33	asRNA
anr-34	asRNA
anr-35	asRNA
anr-42	asRNA
anr-45	asRNA
anr-7	asRNA
anr-9	asRNA
apx-1	nc_primary_transcript
ath-1	nc_primary_transcript
B0025.7	ncRNA
B0213.18	snoRNA
B0213.24	snRNA
B0228.10	snoRNA
bre-3	nc_primary_transcript
C01B10.46	ncRNA
C01B12.9	ncRNA
C02F5.15	snoRNA
C05E11.10	ncRNA
C06A1.12	ncRNA
C06C3.14	ncRNA
C08F11.116	asRNA
C13C12.7	ncRNA
C14A11.11	ncRNA
C14B9.11	ncRNA
C14C10.9	asRNA
C14E2.12	snoRNA
C14F11.22	ncRNA
C16A3.11	snoRNA
C16B8.10	ncRNA
C16B8.8	ncRNA
C18H7.14	ncRNA
C18H9.12	ncRNA
C25F6.30	snoRNA
C32D5.18	ncRNA
C36C9.10	ncRNA
C37E2.7	ncRNA
C39H7.70	ncRNA
C41G7.13	ncRNA
C44B7.20	ncRNA
C44C10.13	asRNA
C44H4.10	ncRNA
C47G2.15	ncRNA
cas-2	nc_primary_transcript
CD4.10	ncRNA
cdc-25.2	nc_primary_transcript
cids-2	nc_primary_transcript
ckb-4	nc_primary_transcript
clec-75	nc_primary_transcript
clh-3	nc_primary_transcript
clpp-1	nc_primary_transcript
crm-1	nc_primary_transcript
ctn-1	nc_primary_transcript
cul-6	nc_primary_transcript
cwn-1	nc_primary_transcript
cyl-1	nc_primary_transcript
daf-2	nc_primary_transcript
ddx-17	nc_primary_transcript
dpy-21	nc_primary_transcript
dpy-31	nc_primary_transcript
eat-20	nc_primary_transcript
egl-43	nc_primary_transcript
ell-1	nc_primary_transcript
ent-7	nc_primary_transcript
epg-8	nc_primary_transcript
etr-1	nc_primary_transcript
F07A11.12	ncRNA
F07F6.10	ncRNA
F08F3.12	ncRNA
F08H9.15	ncRNA
F15B9.15	asRNA
F19C6.12	ncRNA
F19C6.8	asRNA
F22A3.15	ncRNA
F22H10.10	ncRNA
F25D1.11	ncRNA
F25H2.14	snoRNA
F26D10.24	snoRNA
F26D12.100	ncRNA
F27C1.18	ncRNA
F31E3.8	ncRNA
F31E9.11	ncRNA
F31F7.9	asRNA
F32A5.9	ncRNA
F32B5.9	snRNA
F32F2.2	asRNA
F32F2.3	asRNA
F35H10.12	snoRNA
F39D8.7	ncRNA
F40D4.16	ncRNA
F43D9.8	ncRNA
F46A8.13	ncRNA
F46F11.12	snoRNA
F49H12.11	ncRNA
F52G3.6	snoRNA
F53A2.10	asRNA
F53F1.14	asRNA
F53F4.25	asRNA
F53G12.12	snoRNA
F53H2.4	ncRNA
F54G2.4	snoRNA
F55A3.8	snoRNA
F56D12.10	ncRNA
F56F11.7	ncRNA
F57A8.9	ncRNA
F58D5.11	snoRNA
F58D5.12	snoRNA
far-7	nc_primary_transcript
fbp-1	nc_primary_transcript
fem-3	nc_primary_transcript
fkh-7	nc_primary_transcript
fln-2	nc_primary_transcript
flp-34	nc_primary_transcript
fmo-4	nc_primary_transcript
gba-3	nc_primary_transcript
gcy-12	nc_primary_transcript
gei-17	nc_primary_transcript
glb-19	nc_primary_transcript
glo-3	nc_primary_transcript
gon-1	nc_primary_transcript
gpb-2	nc_primary_transcript
gpx-6	nc_primary_transcript
H06I04.9	snoRNA
hel-1	nc_primary_transcript
hhat-2	nc_primary_transcript
him-3	nc_primary_transcript
hlh-2	nc_primary_transcript
hpo-34	nc_primary_transcript
ilys-5	nc_primary_transcript
inx-1	nc_primary_transcript
jnk-1	nc_primary_transcript
K04F10.8	ncRNA
K04F10.9	ncRNA
K07C10.3	ncRNA
K07C11.13	ncRNA
K07C11.14	asRNA
K07G5.7	ncRNA
K08B12.13	ncRNA
K10D3.10	snoRNA
K11C4.8	ncRNA
K11D9.5	asRNA
kpc-1	nc_primary_transcript
lec-11	nc_primary_transcript
let-526	nc_primary_transcript
lin-17	nc_primary_transcript
linc-14	lincRNA
linc-15	lincRNA
linc-20	lincRNA
linc-29	lincRNA
linc-34	lincRNA
linc-35	lincRNA
linc-37	lincRNA
linc-40	lincRNA
linc-5	lincRNA
linc-50	lincRNA
linc-56	lincRNA
linc-61	lincRNA
linc-7	lincRNA
linc-8	lincRNA
linc-9	lincRNA
lip-1	nc_primary_transcript
lipl-5	nc_primary_transcript
lntl-1	nc_primary_transcript
lpl-1	nc_primary_transcript
lron-11	nc_primary_transcript
lron-9	nc_primary_transcript
M163.16	ncRNA
M79.6	ncRNA
math-22	nc_primary_transcript
mek-1	nc_primary_transcript
mlcd-1	nc_primary_transcript
mrpl-39	nc_primary_transcript
nars-1	nc_primary_transcript
nhr-101	nc_primary_transcript
nhr-11	nc_primary_transcript
nhr-117	nc_primary_transcript
nhr-128	nc_primary_transcript
nhr-133	nc_primary_transcript
nhr-15	nc_primary_transcript
nhr-179	nc_primary_transcript
nhr-184	nc_primary_transcript
nhr-228	nc_primary_transcript
nhr-238	nc_primary_transcript
nhr-31	nc_primary_transcript
nhr-5	nc_primary_transcript
nhr-56	nc_primary_transcript
nmt-1	nc_primary_transcript
npp-13	nc_primary_transcript
ntl-4	nc_primary_transcript
oac-57	nc_primary_transcript
pct-1	nc_primary_transcript
pho-13	nc_primary_transcript
pik-1	nc_primary_transcript
pir-1	nc_primary_transcript
pitr-1	nc_primary_transcript
pmt-1	nc_primary_transcript
pqbp-1.2	nc_primary_transcript
pqn-53	nc_primary_transcript
pqn-68	nc_primary_transcript
pqn-70	nc_primary_transcript
prg-2	nc_primary_transcript
ptr-12	nc_primary_transcript
ptrn-1	nc_primary_transcript
R05G6.18	ncRNA
R106.7	ncRNA
R10D12.18	ncRNA
R10E11.13	ncRNA
R11B5.11	ncRNA
R151.16	ncRNA
R151.17	ncRNA
ras-1	nc_primary_transcript
rfc-1	nc_primary_transcript
rho-1	nc_primary_transcript
riok-1	nc_primary_transcript
rncs-1	ncRNA
rpl-1	nc_primary_transcript
rpl-12	nc_primary_transcript
rpl-22	nc_primary_transcript
rpl-3	nc_primary_transcript
rpl-30	nc_primary_transcript
rps-23	nc_primary_transcript
rrf-1	nc_primary_transcript
rsp-6	nc_primary_transcript
sams-3	nc_primary_transcript
sams-4	nc_primary_transcript
sas-5	nc_primary_transcript
sfa-1	nc_primary_transcript
shc-1	nc_primary_transcript
smd-1	nc_primary_transcript
smf-1	nc_primary_transcript
sorb-1	nc_primary_transcript
sql-1	nc_primary_transcript
strd-1	nc_primary_transcript
sulp-8	nc_primary_transcript
sur-7	nc_primary_transcript
T05E11.9	ncRNA
T06D10.7	ncRNA
T06D8.12	ncRNA
T10B9.13	ncRNA
T10H4.17	snRNA
T20B12.11	ncRNA
T21C12.12	ncRNA
T23B12.14	ncRNA
T23C6.6	ncRNA
T23D8.13	snoRNA
T23E1.7	ncRNA
T23G5.10	ncRNA
T23G5.9	ncRNA
T24A6.23	ncRNA
T24B8.22	ncRNA
T25C12.11	snoRNA
T25C12.12	snoRNA
tag-115	nc_primary_transcript
tos-1	nc_primary_transcript
tra-3	nc_primary_transcript
tts-1	ncRNA
tts-2	ncRNA
ugt-29	nc_primary_transcript
ugt-4	nc_primary_transcript
ugt-65	nc_primary_transcript
unc-52	nc_primary_transcript
vps-28	nc_primary_transcript
W01B6.15	ncRNA
W05H9.3	ncRNA
W06A7.6	ncRNA
W06F12.6	ncRNA
W06H8.5	ncRNA
W08D2.11	ncRNA
W08G11.6	snoRNA
W10D5.4	ncRNA
wah-1	nc_primary_transcript
wdr-5.3	nc_primary_transcript
xbx-6	nc_primary_transcript
Y105E8A.36	ncRNA
Y105E8A.50	ncRNA
Y111B2A.29	asRNA
Y111B2A.30	asRNA
Y17G9A.88	ncRNA
Y24D9A.11	ncRNA
Y37D8A.27	ncRNA
Y37E3.28	ncRNA
Y39G10AR.30	ncRNA
Y41C4A.29	ncRNA
Y41E3.460	ncRNA
Y41E3.465	ncRNA
Y43B11AR.7	snoRNA
Y47G6A.36	ncRNA
Y48A6B.18	ncRNA
Y48G10A.9	ncRNA
Y49A3A.6	asRNA
Y4C6B.100	ncRNA
Y53F4B.45	ncRNA
Y57G11A.226	ncRNA
Y57G11C.1135	ncRNA
Y59E9AL.37	ncRNA
Y65B4A.10	snoRNA
Y65B4A.11	snoRNA
Y65B4BL.9	ncRNA
Y67D8A.10	ncRNA
Y71G12B.42	ncRNA
Y92C3B.4	snoRNA
Y94H6A.16	ncRNA
Y94H6A.17	ncRNA
Y95B8A.16	ncRNA
Y97E10B.12	ncRNA
ZK593.11	asRNA
ZK638.1	ncRNA
ZK662.9	ncRNA
ZK822.8	asRNA
ZK858.10	snoRNA
ZK863.10	ncRNA
ZK867.23	ncRNA
