# Supplementary material for: Effects of liquid cultivation on gene expression and phenotype of C. elegans
Source: BMC Genomics. 2018 Jul 31;19:562. doi: 10.1186/s12864-018-4948-7 (PMC6069985; doi:10.1186/s12864-018-4948-7)
Supplement: Supplementary file 3 — Genotype, environment, and genotype-environment interaction induced genes. (XLSX 5595 kb) [file 12864_2018_4948_MOESM3_ESM.xlsx]

## Sheet: Sheet1
OP50 NGM					CeHR					CeHR Reversion
Environment	Interation (N2)	Interaction (AB1)	Genotype (N2)	Genotype (AB1)	Environment	Interaction (N2)	Interaction (AB1)	Genotype (N2)	Genotype (AB1)	Environment	Interaction (N2)	Interaction (AB1)	Genotype (N2)	Genotype (AB1)
C45E1.9	pgs-1	F53G12.8	anr-11	F53G12.8	Y95B8A.6	F56C11.6	F53G12.13	csk-1	Y48G1C.12	K04G2.10	F53G12.8	Y48G1C.1	F53G12.8	pgs-1
clec-10	atm-1	K12C11.3	B0035.20	F56C11.5	T03F1.11	T06A4.3	haf-4	F56C11.6	pgs-1	C06G3.6	K12C11.6	Y48G1A.4	haf-4	Y48G1C.1
sri-40	daf-25	F32B5.4	F31F7.9	Y65B4BM.2	F21F3.3	Y95B8A.18	Y71G12B.6	Y48G1A.4	F53G12.13	ZK185.5	Y71G12B.42	taf-4	Y65B4BL.1	F56C11.5
F13H8.3	taf-4	C34G6.3	aars-1	Y48G8AL.7	snf-1	gsa-1	pghm-1	otub-2	F56C11.5	Y59E9AL.37	Y51F10.11	otub-2	Y95B8A.16	daf-25
F43G6.3	ptr-21	T27A3.4	daf-2	K12C11.3	snt-4	dapk-1	gst-43	Y65B4BL.1	Y48G1A.2	F57H12.6	col-51	Y34D9A.3	Y95B8A.2	taf-4
Y51H7C.33	Y65B4BR.11	ssp-16	dpy-21	K12C11.6	nhr-62	spe-15	Y44E3A.1	T06A4.3	psf-3	F28D1.2	inx-17	Y34D9A.7	spp-23	Y65B4BR.1
T27F7.4	pif-1	T10E9.4	fln-2	Y71G12B.42	B0205.14	Y92H12A.2	Y47G6A.5	Y95B8A.8	Y65B4BR.1	K08D8.5	dom-3	smg-2	Y92H12BR.7	Y34D9A.3
acdh-2,ins-13	Y48G8AL.15	col-7	gcy-12	F32B5.4	F36D1.7	linc-131	inx-17	gpa-16	Y48G8AL.7	Y46H3C.7	C32E12.1	epg-2	Y92H12A.3	Y48G8AL.7
F40G9.17	Y92H12A.4	F55D12.6	kpc-1	W03D8.10	nlp-15	ctn-1	pqn-24	Y95B8A.18	Y48G8AL.15	F35E12.5	dhs-2	W03D8.12	Y73E7A.2	Y48G8AL.15
T12B5.14	Y71G12B.13	K04G2.4	pik-1	col-49	Y54E5A.8	F40E3.8	C46H11.2	Y95B8A.16	K12C11.6	T02B5.3	F26B1.8	cogc-3	tln-1	Y71G12B.13
F45G2.11	lin-65	ZK265.3	sql-1	C32E8.4	cpx-1	nhr-64	T09B4.4	Y95B8A.2	atg-5	R10E8.8	ZC581.3	dnj-28	pghm-1	epg-2
T28A8.8	trpp-10	spe-46	B0001.12	pgal-1	M01E11.9	R12E2.17	nekl-2	Y34D9A.7	Y71G12B.42	Y13C8A.2	C48B6.12	pcaf-1	Y51F10.11	Y39G10AR.7
nstp-1	Y39G10AR.7	Y106G6A.4	B0198.8	dhs-2	K02F2.5	F48C1.14	dpy-14	gsa-1	Y71G12B.6	AH9.3	K07G5.5	D1037.1	F32B5.9	Y71F9B.1
C39E9.18	Y71F9B.1	ZC434.9	B0207.15	F27C1.1	dhp-1	cpd-1	ins-18	smg-2	Y71F9B.1	F10D7.3	C36B1.6	C50F2.2	itx-1	W03D8.12
B0513.t1	Y71F9AL.8	Y53H1C.8	B0285.14	C34G6.3	gpb-2	tom-1	F29D10.7	herc-1	W03D8.10		C17E4.20	egg-4	col-48	Y71F9AL.10
Y54G2A.28	cogc-3	ssp-31	B0350.85	T27A3.4	nlp-8	ssp-16	F30A10.11	dapk-1	Y71F9AL.10		gpx-1	F28H1.1	K03E5.9	Y71F9AL.8
K07H8.9	W01B11.7	W04A4.2	B0454.13	ssp-16	W10D5.4	cuti-1	Y67A6A.3	Y92H12BL.1	gst-43		zig-1	R12E2.14	Y47G6A.5	cogc-3
smy-1	fbxa-203	Y105E8B.15	B0454.15	F26B1.8	hsp-70	T10E9.3	zig-1	spe-15	K09H9.2		Y106G6A.8	met-1	col-51	dnj-28
C08D8.3	inx-21	R119.2	C01H6.11	K06A5.2	F46A8.7	sem-4	F46A8.1	Y92H12A.3	Y44E3A.1		B0379.1	T21E12.3,dhc-1	C32E8.4	inx-21
C56A3.8	T12F5.2	grl-16	C02B4.11	T10E9.4	scrm-4	C15A11.7	C54C8.12	Y92H12A.2	W05F2.6		F58D5.13	viln-1	inx-17	T12F5.2
pmp-5	npp-11	W10C8.5	C02D4.5	C17F3.1	scrm-1	unc-13	nlp-39	src-1	Y47G6A.33		F08A8.2	clec-90,glo-2	eri-6	npp-11
fat-7	coq-4	Y47G6A.19	C05D12.9	idhg-2	clec-17	F26A3.5	W02D9.10	Y73E7A.2	inx-22		W04A4.2	acl-11	pqn-24	coq-4
T05E12.6	D1007.10	T03F1.6,gsp-4	C05D2.15	F22D6.9	dlk-1	T02E1.6	F17B5.1	adpr-1	hus-1		Y34D9A.8	hcp-6	pgal-1	egg-4
Y59A8B.8	F28B3.4	fkb-5	C05E11.17	col-60	Y59C2A.1	F43G9.15	nlp-38	linc-131	T12F5.1		W03D8.13	fncm-1	F28B3.1	F28H1.1
C52B11.5	W03G9.2	poml-3	C06E2.14	F07A5.2	ZK1240.3	F43G9.18	Y71A12B.21	tln-1	coq-4		poml-3	let-363	dom-3	D1007.10
ptr-24	Y110A7A.7	gsp-3	C07A4.4	col-7	ZK1240.2	F55H12.3	ins-29	Y71G12B.8	cyb-2.2		zig-9	C01H6.11	C46H11.2	clec-90,glo-2
C53B7.6	F55A12.2	spe-11	C08G9.5	C15A11.7	fbxa-24	mef-2	C37A5.11	tub-2	E01A2.1		Y119C1B.10	nhr-23	mtm-1	F21F3.7
R04D3.4	M01A10.1	B0207.16	C10F3.15	F55D12.6	K07D4.9	F16A11.13	Y105E8B.14	Y51F10.3	inx-17		B0261.8	rbg-2	C32E12.1	acl-11
	M01E11.1	T08B2.12	C10F3.9	K04G2.4	pqn-48	K07A1.18	Y105E8B.7	npp-13	pdp-1		ZC328.3	rme-8	wago-2	W03G9.2
	B0207.15	ZC581.13	C11E4.10	ZK265.3	F41C3.2	ikb-1	Y34D9A.8	afd-1	D1007.10		calu-2	mys-4	pgp-2	Y110A7A.7
	T23G11.11	smz-2	C11E4.13	flp-22	flp-27	C04F12.16	Y37E3.22	F12B6.2	D1007.8		T10B11.6	mrt-1	C34G6.3	fncm-1
	H05L14.2	C30F12.5	C13G3.8	C36B1.6	H41C03.1	blmp-1	W03D8.13	Y23H5B.6	W09C3.4		K10D3.6	rad-54	C06A5.1	F55A12.2
	vacl-14	D1081.12	C14F5.7	spe-46	F54H5.3,klf-3	B0205.10	W10C8.6	ctn-1	F21F3.7		T28F4.6	prom-1	T27A3.4	M01A10.1
	T01H8.7	K02B12.12	C15C6.6	F25H5.10	T19D12.2	B0205.15	C45E1.4	F40E3.8	F28B3.5		T23G11.1	uev-3	F26B1.8	M01E11.1
	prom-1	F43G9.21	C15H7.6	C04F12.16	tbc-6	R06C1.9	F53F10.1	F32B5.9	use-1		T22C1.11	cbl-1	K06A5.2	T09B4.5
	cbl-1	F36A2.12	C16D9.14	gpx-1	C44B7.20	T06G6.6	Y119C1B.6	itx-1	aap-1		Y106G6E.4	sec-8	T10E9.4	T05E7.1
	C17E4.4	F53B6.4	C16E9.10	Y106G6A.4	nhr-21	toe-4	B0041.9	col-48	F55A12.5		C17D12.12	C35E7.8	ZC581.3	F22D6.9
	C17E4.18	F32H2.7	C17E4.18	B0379.1	cki-1	Y40B1A.3	M01A10.7	nhr-64	F59A3.12		Y18D10A.23	Y52B11A.3	C17F3.3	M05B5.4
	F30A10.14	W10D5.5	C18C4.13	T20F10.2	DH11.5	C01A2.2	F33D11.8	col-49	dnj-21		atg-4.1	F58D5.5	C48B6.12	T23G11.11
	F59C6.14	M04C9.3	C18H7.14	ZC434.9	F22B5.4	W05H12.1	T05E7.4	cdk-2	cdc-7		C23H3.11	C15C6.3	K07G5.5	vacl-14
	F25H2.7	C41G7.6	C23H5.10	Y106G6H.1	cal-2	ins-27	C30F12.1	K03E5.9	sir-2.4		T13B5.11	B0019.2	F07A5.2	mrt-1
	C35E7.8	rnh-1.3	C24A1.6	Y106G6H.13	C06C3.14	gpdh-1	unc-14	msh-6	tag-146		C08E3.1	Y87G2A.1	lrp-1	F25H5.10
	Y37F4.10	Y67A6A.1	C24B9.17	Y106G6H.16	T10B9.13	pes-7	T28F4.1	spg-7	mbd-2		math-40	Y63D3A.8	K04G2.4	prom-1
	Y95D11A.3	F52F12.5	C25F6.13	F29C6.1	F15A4.6	eat-18,lev-10	F30F8.5	D1037.1	T09B4.5		btb-16	fipr-24	spr-4	cbl-1
	clec-97	Y106G6G.4,Y106G6G.6	C26C6.12	F36D1.4	tag-10	zoo-1	K07A1.3	glh-4	T09B4.4		F19B10.2	madf-6	ZK265.3	C17E4.4
	unc-101	K08C9.2	C28G1.7	Y53H1C.8	arrd-14	ptr-23	C04F12.8	C50F2.3	T09B4.2		F58A6.1	dot-1.1	F36F2.1	F30A10.14
	T06G6.5	ssp-37	C29F4.7	F58D5.13	ZK131.11	mtd-1	F26E4.2	C50F2.2	T05E7.1		msp-49	pop-1	C17E4.20	Y106G6H.16
	F22G12.9	W08E3.2	C30A5.11	Y47H10A.6	nlp-41	Y48G1BM.9	F26E4.3	unc-89	F26B1.8		acs-7	ztf-23	F26E4.18	F59C6.14
	T04D3.8	ZK849.6	C30D11.2	C15C6.2	bcmo-2	Y48G1BR.1	T23D8.13	R12E2.14	K04F10.3		R134.4	Y54E10A.11	Y67A6A.3	C35E7.8
	Y40B1B.8	sqt-2	C30F2.6	T27F6.7	C34F11.8	R119.5	ins-36	R12E2.17	ZC308.4		M02G9.4	cdt-1	zig-1	Y37F4.15
	spr-5	btb-4	C30G12.9	ssp-31	F41G3.10	pde-6	R05D7.1	ppw-1	san-1		C06A1.2	egg-5	Y106G6A.4	Y95D11A.3
	W09G3.12	Y49F6B.15	C31H1.98	C01A2.2	prx-13	mig-1	ins-28	met-1	nekl-2		col-84	C41D11.4	Y106G6A.8	clec-97
	F47G4.11	C34F11.2	C32A3.5	linc-1	F35C11.6	shc-1	B0432.14	anc-1	gpc-2		W08F4.15	eri-7	ZC434.9	cdk-9
	K11B4.2	acdh-8	C32A3.6	W04A4.2	vab-9	grh-1	F45D11.1	cec-10	F08B6.1		F39E9.10	B0041.11	Y106G6H.13	Y53C10A.5
	Y48G1C.13	C15F1.13	C34D10.3	ins-27	nlp-11	W03F11.4	T23F4.2	T21E12.3,dhc-1	dpy-14		msp-3	F57C9.7	snx-27	Y47H10A.6
	Y48G1C.8	C15F1.1	C35B8.6	ZK909.3	tts-2	ptr-12	C08E3.1	eri-6	ztf-4		nspd-5	F48C1.9	Y52B11A.10	T27F6.7
	puf-10	F32A5.2	C39B5.15	R119.2	nlp-18	F40E3.5	math-39	viln-1	W01A8.5		msp-33	unc-40	F36D1.4	unc-101
	mbtr-1	T05C12.15	C39D10.17	grl-16	clh-1	Y71F9B.13	math-14	F28B3.1	taf-11.2		F58A6.9	glh-3	F32B4.4	B0019.2
	Y65B4BL.4	Y51B9A.5	C39E6.9	Y18H1A.7	vab-23	K09H9.5	math-24	mes-3	M05B5.4		agt-2	mtk-1	kpc-1	T04D3.8
	T06A4.6	F27E5.9	C39F7.6	Y48G8AL.16	nspe-1	pqn-72	math-20	hcp-6	mrpl-13		C32D5.6	vet-1	F58D5.12	C01A2.2
	madf-6	T01E8.8	C40H5.14	Y48G8AL.12	Y119D3B.13	ace-2	math-35	let-363	rlbp-1		ZK1307.4	T10B11.8	C15C6.2	Y40B1B.8
	Y48G8AR.6	F37H8.3	C41A3.5	Y71G12B.27	H06I04.8	W05F2.4	B0281.3	F48C1.14	T23G11.4		col-85	hlh-2	W02D9.10	spr-5
	Y37E3.1	rol-1	C41A3.6	C53H9.3	F37A8.5	Y47G6A.15	F42G2.2	wago-2	gna-2		gst-28	F27D4.9	pad-1	Y87G2A.1
	Y37E3.22	sinh-1	C41A3.7	Y23H5A.9	dpy-31	Y8G1A.3	F08D12.3	cpd-1	T23G11.11		col-88	smgl-1	F08A8.2	linc-1
	fpn-1.1	F46F5.6	C50E10.15	Y71F9B.13	unc-49	gsp-3	Y110A2AL.4	tom-1	F27D4.8		C29F9.2	K07A12.4	F22G12.5	ins-27
	Y71F9B.6	T07D3.9	C54A12.6	W10C8.5	Y41C4A.29	C32E12.4	nhr-88	F46F11.1	F30F8.9		klo-2	F36A2.13	F17B5.1	Y63D3A.8
	pme-1	F54A3.9	C56E6.11	K09H9.8	flp-14	rpa-3,rpa-4	F02E11.7	npp-7	T22C1.3		attf-4	B0511.12	W04A4.5	fipr-24
	Y71F9AR.4	Y110A2AL.20	cTel3X.2	Y47G6A.19	clp-4	tag-163	linc-68	C34G6.3	vacl-14		K07E12.2	C17D12.7	W04A4.2	K11B4.2
	ztf-23	Y52E8A.3	D1005.8	inx-13	K01A11.1	C34G6.12	R03H10.1	hpo-27	ins-18		ZK353.2	Y47H10A.5	Y6B3B.4	smp-1
	rom-5	msp-3	D1014.11	T03F1.6,gsp-4	T02C12.5	noah-1	nhr-109,nhr-273	C06A5.3	cep-1		ham-3	W02D9.4	taf-1	Y65B4BL.4
	Y47G6A.14	C33F10.11	D2023.12	poml-3	ins-17	T27A3.5	F10G7.5	C06A5.1	F02E9.7		Y48A6B.9	Y18D10A.9	mys-2	Y65B4BL.7
	Y47G6A.25	msp-33	D2089.6	R12E2.15	tag-243	C10G11.9	F41C3.1	T27A3.4	lmd-1		Y47D3A.35	Y87G2A.13	Y65B4BL.6	Y18H1A.7
	tfbm-1	C04G6.12	F02A9.8	R12E2.7	pdf-1	K10D3.9	osta-2	ssp-16	F39H2.3		Y49E10.30	Y105E8A.24	grl-16	madf-6
	T03F1.12	F58A6.9	F02D10.13	ZK973.9	dao-6,pqm-96	twk-1	K05F1.12	cuti-1	F39H11.1		T05D4.5	Y54E5A.6	Y65B4A.8,Y65B4A.9	C53H9.3
	egg-5	bli-2	F02E8.8	zig-9	K11D9.3	F27D4.9	col-74	npp-12	C36B1.6		sid-2	F33H2.5	Y34D9A.8	Y37E3.1
	hop-1	K05F1.9	F07A11.12	gsp-3	nlp-21	jph-1	F13H8.1	knl-2	imp-1		fbxa-55	F31C3.3	Y71G12B.27	Y23H5A.9
	C41D11.4	ZK84.5	F08F1.15	B0261.6	php-3	ZK265.13	T25D10.1	glh-2	trt-1		H05C05.2	eri-3	Y39G10AR.16	pme-1
	C41D11.9	C44B7.7	F09C11.2	B0261.8	gfrp-1	F10D11.6	F41G3.1	T10E9.4	F29D10.7		Y42G9A.8	K08A2.1	F40E3.9	Y71F9AR.4
	D1007.5	ZK1307.4	F09E10.13	spe-11	swt-1	daf-8	F41G3.18	T10E9.3	F32H2.10		anmt-2	C41H7.6	W03D8.9	ztf-23
	F54D7.9	F52H3.6	F09E8.12	dpy-5	Y54G2A.32	K07A12.8	B0252.8	xpg-1	thoc-3		C23G10.11	C16C8.12	W03D8.13	rom-5
	M01A10.7	ZK945.7	F10D7.8	B0207.16	clec-80,clec-81	gska-3	C27H5.2	F57B10.4	F25H5.10		T12A2.20	C16C8.11	Y47G6A.19	Y47G6A.14
	glh-3	ubxn-5	F13E6.10	B0025.5	Y4C6B.2	F36A2.10	R10H1.1	C17F3.3	C17E4.4		gos-28	athp-2	Y47G6A.29,lpd-3	Y47G6A.25
	rnf-1	sqt-1	F14D1.2	ZK484.5	lin-33	fip-6	oig-4	pqn-20	F30A10.14		C02F5.14	vab-1	Y47G6A.35	tfbm-1
	ZK484.9	rmd-3	F16D3.8	nspd-1	C06G3.3	F53B6.13	glna-2	teg-4	F30A10.11		ina-1	F26G1.1	col-50	T03F1.12
	T27A3.7	W02B12.12	F17C8.13	T09B4.8	nhr-105	F32H2.7	nlp-5	sem-4	swah-1		T26G10.7	C04G6.14	smp-2	abf-2
	T08B2.13,T08B2.t1	arrd-7	F18A12.9	T08B2.12	flp-1	rsbp-1	C16D2.2	col-60	gpx-1		R10E11.5	clr-1	lin-59	egg-5
	smg-5	F32A11.3	F22F1.6	C10G11.8	scl-5	F10G8.8	M176.11	C01H6.11	zig-1		K03H1.16	T14B4.1	inx-13	hop-1
	T10B11.8	col-88	F22G12.9	ZC328.3	sqrd-1	B0379.7	T10B9.t1	nhr-23	B0379.1		maa-1	C07D10.5	T03F1.6,gsp-4	ZK973.9
	F22D6.8	sft-1	F25D1.11	C55B7.11	Y57G11C.31	F16C3.2	cyp-13A7	unc-13	mrpl-34		Y56A3A.28	rol-8	C50F2.4	C41D11.4
	rde-2	H06I04.t1	F25D1.9	ZC581.13	Y105C5A.1272	Y106G6G.4,Y106G6G.6	flp-4	lrp-1	ZC434.7		col-102	lips-10	fkb-5	C41D11.9
	C54G4.9	R10E4.7	F25H10.8	T23B3.5	F08A7.1	ZC434.3	E04D5.4	F26A3.5	F45H11.8		F56B3.15	F52H3.4	lrp-2	D1007.5
	cdc-48.3	F26F4.2	F26A10.20	calu-2	C54E4.5	maf-1,mgl-2	R06F6.7	drh-3	F45H11.5		Y55F3BR.10	ZK970.7	unc-73	F48C1.9
	F16D3.8	bas-1	F26E4.18	smz-2	Y67D8B.4	ZK1025.3	C05D12.7	rbg-2	Y106G6H.1		F56D6.17	T09F3.5	poml-3	coq-1
	nmat-2	F54E7.11	F28F9.13	T10B11.6	linc-50	K08C9.2	hda-5	K04G2.4	Y106G6H.16		F56D6.16	lin-56	T01A4.8	glh-3
	F30A10.13	F40H6.1	F29G9.17	C30F12.5	lntl-1	F32B4.2	btb-14	rme-8	F59C6.16		F56D6.20	dna-2	Y119C1B.5	rnf-1
	C04F12.5	K07E12.2	F32B6.13	K10D3.6	T14A8.2	T27F6.8	R05H10.7	F18C12.3	exos-3		ZK354.3	F43G6.10	Y119C1B.10	T27A3.7
	K02A11.4	F54H12.7	F33D4.12	K10D3.9	T12A7.2	flp-33	F23F1.7	spr-4	F59C6.14		C49A9.2	ash-2	chd-7	vet-1
	tag-179	C02F5.5	F35B12.17	M05B5.2	phy-2	W04A8.4	K01A2.10	T02E1.6	kbp-5		C17H12.11	Y17G7B.13	B0261.6	C55B7.11
	his-67	ZK512.10	F37B12.14	T28F4.6	Y51H4A.24	pry-1	T23F4.3	ZK265.3	B0205.9		C34D4.3	Y57A10A.2	spe-11	smg-5
	Y106G6C.1	ZK512.8	F39D8.7	C26C6.9	nhr-18	C49A1.10	C13A10.2	sin-3	Y37F4.15		D2024.16	Y57A10A.8	trpp-8	T10B11.8
	F25D7.4	K04H4.5	F40E3.9	T23G11.1	W02G9.4	Y105E8A.1	fbxa-165	F43G9.15	Y95D11A.3		nhr-8	Y48C3A.12	madf-7	F22D6.8
	lrk-1	W09D6.4	F41E7.16	col-63	F35F10.1	unc-95	linc-8	F43G9.18	Y95D11A.1		C50F7.5	efl-2	B0025.5	M05B5.2
	W02B9.3	Y41C4A.11	F41H8.5	D1081.12	C49G7.3	catp-1	Y110A2AL.9	F55H12.3	clec-97		C28C12.1	Y48C3A.18	C10G11.8	hlh-2
	Y52B11B.2	R148.7	F42E11.5	K02B12.12	nlp-9	C50D2.3	Y25C1A.14,srg-23	F36F2.1	F46A8.1		C10C5.4	arrd-13	D2092.4	rde-2
	aat-9	his-70	F43C11.13	F43G9.21	nlp-13	C50D2.1	F39E9.10	mef-2	ubc-12		col-123	ing-3	T23B3.5	C26C6.9
	ZK1025.11	C45G9.12	F43D9.11	cle-1	F14F9.8	mlt-10	ttm-2	gld-4	F58D5.13		msp-56	Y54G11A.14	fnci-1	F27D4.9
	W04G5.14	C05D11.5,nas-4	F43D9.8	F36A2.10	C33G8.4	F46F5.15	F09E5.16	F16A11.13	C54C8.12		fmo-2	pfs-2	calu-2	C54G4.9
	R06C1.10	B0280.17	F44E5.14	F36A2.12	F07G11.10	snf-3	casy-1	usp-48	nlp-39		ZK593.3	F26H11.8,mes-2	smz-2	cdc-48.3
	Y53C10A.19	mup-4	F44E5.16	F53B6.4	C03G6.5	F53A10.2	ins-3	K07A1.18	T27F6.7		msh-5	Y53F4B.13	smg-1	K07A12.8
	C15C6.6	col-91	F44E5.7	F53B6.13	flp-21	math-26	F58F12.11	ikb-1	par-6		Y57G11B.2	pqn-85	C30F12.5	F53B6.13
	W02D9.4	F54F2.7	F45E1.9	F32H2.7	catp-3	K09F6.3	F32A5.11	F26E4.18	prx-11		Y66H1A.8	C03H5.8	chd-1	nmat-2
	T26E3.13	ZK637.14	F45E4.17	W10D5.5	unc-23	B0454.6	pde-4	K10C3.5	T04D3.8		Y54G2A.49	nfyb-1	ZK524.4	F30A10.13
	T06G6.13	emb-9	F45E4.18	ZK858.2	egl-9	clec-123	C06A8.8,srh-39	Y106G6A.4	nlp-38		ZK354.7	rog-1	C26C6.12	C41G7.8
	W02A11.1	gln-2	F45H7.15	H32K16.2	Y32F6B.8	Y49F6B.15	cex-2	hpo-24	Y48G10A.1		C06E7.88,spe-27	ZC204.14	T23G11.1	C04F12.5
	attf-6	Y47D3A.31	F46A8.13	lim-9	pph-1	ephx-1	ZK669.2	mut-16	Y87G2A.7		R05G6.10	B0281.5	F27D4.t1	K02A11.4
	Y18D10A.9	Y47D3A.13	F46C5.13	M04C9.3	F17C11.20	F56D3.1	T05H10.3	Y106G6D.7	linc-1		nsy-7	linc-12	VH15N14R.1	tag-179
	F22G12.4	Y66A7A.9	F46E10.15	C41G7.6	F35B12.9	B0286.1	F14F11.2	iars-2	W04A8.6		Y73F4A.1	ubc-15	T22C1.11	F16C3.2
	ZK1225.12	gbf-1	F46H6.9	C41G7.8	C54D10.3	F26G1.2	cut-3	ZC434.9	ins-29		C46C2.8	F12E12.6	T22C1.17	F25D7.4
	T04D3.5	Y43F4B.11	F47F6.13	C04F12.7	F35E12.12	gst-6	F46C5.1	blmp-1	C37A5.11		ethe-1	pld-1	F10D11.3	M04D5.3
	Y87G2A.11	T03F6.6	F47F6.15	rnh-1.3	clec-47	C34F11.5	W07A12.8	sec-8	Y105E8B.14		T07G12.5	F09E5.10	K02B12.5	aat-9
	Y6B3B.5	F45G2.9	F47G3.7	Y67A6A.1	dgat-2	acdh-8	H32K21.1	snx-27	Y105E8B.7		ssp-34	F59E12.9	gon-2	C17D12.7
	W09G3.1	R02D3.1	F47G4.11	nhr-69	hmit-1.1	B0034.1	chil-13	B0205.10	F39B2.1		T12G3.11	tra-2	F36A2.14	Y47H10A.5
	F47G4.9	C18H7.11	F49E7.5	F52F12.5	T02B11.4	B0034.13	bath-38	B0205.15	K11B4.2		oac-59	ztf-17	F36A2.12	R05D7.7
	Y63D3A.4	F56B3.6	F52D10.13	Y106G6E.4	flp-34	ZK84.1	ZK971.1	C35E7.9,marc-6	let-49		dod-24	piga-1	F53B6.4	W02D9.4
	Y105E8A.29	Y55F3AR.1	F52E1.17	Y106G6G.4,Y106G6G.6	F22F7.7	sma-6	clec-61	Y52B11A.10	Y48G1C.13		F13G11.144	chil-23	fasn-1	Y18D10A.9
	F39B2.5	F56D6.12	F52E10.11	nspd-10	B0238.1	dpy-2	C14A4.7	cdk-9	Y34D9A.8		Y105C5A.1268	T19H5.6	C41G7.6	T04D3.5
	sur-2	F56D6.13	F52E10.6	cpn-4	F20A1.6	F31E8.11	T24F1.5	F32B4.4	Y92H12BR.2		Y50D4C.10	F59B10.5	F26E4.3	W09G3.1
	dog-1	F56D6.19	F53A9.11	M04D5.3	T04C12.3	unc-104	C44C11.t1	kpc-1	Y73E7A.6		Y50D4B.3	dph-2	Y67A6A.1	W04A8.4
	F31C3.6	F36A4.4	F53B1.10	K08C9.2	zip-10	rnh-1.1	nspe-2	R06C1.9	C53H9.3		T28A11.2	nos-1	F52F12.5	Y63D3A.4
	alg-2	F36A4.3	F53B3.11	R05D7.7	hrg-2	ZK1290.5	gst-19	F58D5.5	Y37E3.22		T24A6.1	B0491.6	Y106G6D.3	C37A5.3
	F47F6.13	F36A4.2	F53H10.4	ssp-37	ZC443.4	B0495.16	Y54G11A.19	C15C6.3	Y39G10AR.32		T05C3.6	age-1	C34B2.12	C49A1.10
	F54D12.14	R105.1	F54C4.7	atg-4.1	tag-260	C06A8.6	clec-147	T06G6.6	Y23H5A.9		K09H11.1	pcs-1	F55A3.8	Y57G7A.1
	F54D12.13	ssq-2	F54D12.13	C37A5.3	F40G12.5	T05C12.1	Y53F4B.48	toe-4	plk-2		K04A8.1	Y6D1A.1	rsy-1	Y51H7C.5
	Y51H7C.5	ssq-4	F54D12.14	ZK849.6	T09F5.12	B0457.6	H10E21.1	uba-2	W03D8.13		ech-3	vps-15	ego-2	Y51H7C.1
	Y51H7C.1	C24D10.2	F54D7.9	C49A1.10	cpr-2	C06C3.12	F30H5.4	pad-1	W10C8.6		asp-12	Y57A10A.28	col-65	F52C6.2
	T07H3.9	msp-19	F54D8.8	sqt-2	T20B3.14	C08H9.15	Y53G8AR.7	acox-1	arx-7		anr-33	ceh-100	dys-1	decr-1.1
	F52C6.2	F36H12.5	F54F2.11	C23H3.2	pqn-94	ZK970.7	C14B1.3	F22G12.5	C45E1.4		ZK287.3	Y38E10A.14	C17D12.12	D2062.6
	R52.12	C39H7.1	F55A8.5	K01A2.5	T03D8.8	bli-1	pan-1	Y40B1A.3	K09H9.8		T21C9.6	Y46G5A.35	vab-10	F22E5.9
	K09F6.13	C43G2.3	F56F3.9	far-7	W05H7.1	ptr-8	C45G9.6,klp-6	W05H12.1	rom-5		F58B4.5	puf-6	Y18D10A.23	btb-17
	F59H5.1	arf-1.1	F58H1.15	sdz-24	F09E10.15	rsf-1	dpy-17	Y87G2A.1	mis-12		clec-222	col-86,rict-1	W08E3.2	C16C8.12
	F22E5.17	Y59H11AM.1	F59G1.13	Y57G7A.1	F43C9.1	ZK20.9	ZC155.8	Y6B3B.4	Y47G6A.25		F45D3.15	sam-10	agef-1	C16C8.11
	ZK355.2	Y11D7A.3	H02I12.10	math-22	set-30	F43G6.4	daf-4	Y37H9A.3	F53F10.1		F53C11.9	Y51H1A.2	rpom-1	F12E12.1
	B0454.15	F49C12.15	H16O14.77	btb-4	H05L03.3	C44C11.6,sop-2	ida-1	taf-1	T03F1.12		D1086.8	cyp-37A1	Y105E8A.25	sea-2
	bath-29	K01H12.4	H28G03.9	decr-1.1	gln-1	lips-15	sma-4	gpdh-1	abf-2		W06A7.2	K09E4.2	aex-5	Y52E8A.1,Y52E8A.2
	F14D2.2,bath-27	msp-56	H37A05.5	D2062.6	flp-26	rgs-4	nfm-1	tfg-1	mrrf-1		T13F3.8	Y54G11A.1	2L52.1	H20J04.6
	F18A12.9	ssq-1	H39E23.4	F22E5.9	pes-8	cnp-2	ceh-20	pes-7	E01A2.5		T05E12.8	C13B4.1	sqt-2	F26G1.2
	C16C8.12	msp-77	K02G10.9	Y49F6B.15	sir-2.2	Y46G5A.38	prk-1	Y105E8A.3	hop-1		F59A1.t1	Y53F4B.9	C23H3.11	C33F10.4
	T20H12.1	msd-2	K03E5.9	F12E12.1	aakb-1	F42G4.2	K02D10.8	eat-18,lev-10	C18E3.9		Y50D4A.10	Y50D7A.11	K01A2.5	gst-6
	rhgf-2	C04G2.9	K03E6.8	K07E1.1	flp-8	flp-16	ZK643.9	apg-1	ndx-7		T22F3.11	Y50D7A.2	T13B5.11	ndx-3
	R03H10.10	K08F4.15	K04A8.16	dao-2	Y15E3A.4	K10H10.4	ZK512.11	zoo-1	cdc-6		K04A8.13	M01G5.1	T23F4.2	C04G6.5
	Y52E8A.1,Y52E8A.2	Y69E1A.2	K04G11.8	msp-40	Y15E3A.5	catp-4	M01A8.1	Y105E8B.15	ZK973.9		cnc-9	rep-1	C08E3.1	C04G6.14
	H20J04.6	B0035.21	K06C4.24	C33F10.1	R03A10.5	F23F1.4	C40H1.7	smp-1	C41D11.9		col-43	cpt-3	math-40	C18A3.1
	T12C9.8	ZK809.10	K08B5.4	nspd-4	nipi-3	lin-42	flp-25	F32A7.5	C41D11.5		F07C3.9	Y54F10BM.1	math-14	frh-1
	M03A1.11	ZK822.5	K08H10.13	gst-6	sod-3	math-4	F40F12.9	ptr-23	Y119C1B.6		F58B4.12	cosa-1	math-24	T14B4.2
	C33F10.4	smz-1	K09E9.9	msp-152	C36E6.1	ZK250.13	ins-22	tep-1	zig-9		T04C12.8	H06I04.1	math-35	C07D10.5
	ndx-3	Y45F10B.3	K10D6.7	C04G6.5	nlp-6	nep-2	ins-23	mtd-1	D1007.4		add-2	F34D10.4	F42G2.2	ZK1290.5
	C54A12.6	ent-6	K10F12.9	F58A6.1	Y41G9A.10	ptc-3	T20G5.8	F31C3.2	D1007.5		F53F1.6	tag-325	nhr-88	T09A5.15
	EEED8.19	C47A4.5	M01A10.7	msp-49	flp-18	Y110A2AL.20	Y52D3.2	Y48G1C.7	B0041.9		K02E11.4	F48E8.4	btb-16	C08B11.8
	C18A3.24	T27E7.1	M01G4.7	msp-50	snet-1	F14D2.19	Y75B8A.11	Y48G1BL.4	B0041.5		F47B8.3	T26A5.2	F19B10.2	lips-10
	C18A3.1	Y57G11C.52	M03A1.11	C34F11.2	flp-12	Y49F6B.12	pqn-92	Y48G1BM.9	ptps-1		F21A3.9	zip-8	cpna-1	T13H5.8
	F59G1.13	C52D10.1	M03F4.10	F10C1.8	flp-11	camt-1	Y39E4B.6	Y48G1BR.1	W09C3.7		F14H3.3	ncl-1	C16A11.5	aptf-3
	frh-1	Y104H12A.t2	M163.12	acdh-8	K02G10.15	T05A7.6	F11F1.6	xpo-2	kca-1		Y17D7B.7	R05D3.12	mlt-7	C34C6.7
	T19D12.4	col-109	M176.13	msp-142	F13D11.4	rig-6	T19C3.3	R119.5	F28B3.10		Y39B6A.70	rgr-1	W06B4.2	mrpl-53
	T19D12.1	ppgn-1	M70.9	egl-44	cdf-1	C25H3.10	T12B5.17	Y65B4BL.6	W03G9.8		srw-86	cbp-1	nspd-4	C08H9.15
	T14B4.2	R08C7.18	M79.6	B0034.13	nhr-14	dpy-10	pvf-1	grl-16	B0261.7		Y113G7B.12	ZK632.5	F11G11.4	F52H3.4
	C52E12.t1	col-110	R02D5.15	F40H3.2	nlp-14	E04F6.6	fipr-29	eme-1	B0261.8		F53F8.9	K11H3.4	nsy-1	ZK970.7
	cin-4	T28H11.7	R03E9.6	C29F5.1	R07E3.4	spv-1	C44B11.4	Y65B4A.6	dnj-4		Y44A6D.3	ekl-6	osta-2	T09F3.4
	lir-2	nspd-6	R03H10.10	tsp-10	asm-2	sfxn-5,sre-2	C36A4.10	Y65B4A.8,Y65B4A.9	F48C1.5		Y59E1B.14,Y59E1B.t1	T16G12.6	C56E6.9	T09F3.5
	C08B11.8	Y59E9AL.6	R04E5.15	C15F1.1	F57G12.1	M110.11	C03C10.9	Y18H1A.3	F48C1.6		R08E3.3	mett-10	tag-184	lin-56
	F35C11.9	msp-59	R06C1.10	F32A5.4	nhr-17	K08F8.13	B0285.12	pde-6	F55A12.10		K05B2.2	cnk-1	F41G3.18	W02B12.1
	F49E12.9	pqn-22	R07B1.17	F32A5.2	nlp-3	F46C5.10	T23F11.6	mig-1	M01A10.7		C24H10.2	dpy-28	C15F1.13	D1043.1
	T13H5.8	ugt-19	R07D5.3	C30G12.2	lron-3	T26C5.5	R144.15,R144.16	shc-1	F46F11.8		sid-5	hex-3	ZK1127.6	F43G6.10
	aptf-3	sams-5	R09E10.15	T09A5.15	cnp-3	C06C3.10	frm-2	spd-1	oxy-5		C44E12.1	oxi-1	C27H5.2	ash-2
	F46C5.13	C17H12.6	R52.12	ZK669.3		R09D1.16	C23G10.11	Y48G8AL.16	F33D11.8		C34D10.1	athp-1	F32A5.2	dhps-1
	tag-175	ZC477.7	T01A4.8	DH11.2		ugt-58	C16A3.11	Y48G8AL.12	dhhc-3		B0272.4	Y48A6B.10	C30G12.2	Y17G7B.13
	mrpl-53	grl-4	T01B6.6	K02C4.5		nhr-19	Y102E9.t1	grh-1	B0207.6		F42F12.3	Y48A6C.4	Y9D1A.1	Y57A10A.2
	T09F3.5	F13B6.2	T01H8.7	gbh-2		ZK1307.2	H14A12.5	Y92H12A.5	C06A5.8		spin-3	mcm-10	R10H1.1	Y57A10A.8
	lin-56	B0218.7	T03F7.14	T14D7.1		F52H3.6	pcp-5	gap-3	rnf-1		F55F3.2	Y66D12A.19	lips-17	tag-280
	C05D12.9	C53B4.3	T06A4.6	B0457.6		let-268	fipr-16	W03F11.4	C27A12.6		F33C8.4	ceh-92	cpna-2	clec-66
	W02B12.1	C53D6.10	T06F4.21	acs-7		nep-26	K01F9.2	icp-1	T27A3.7		C33A11.t1	crh-1	B0228.10	F42G4.5
	D1043.1	pcp-2	T06F4.4	Y51B9A.5		pqn-47	T23G5.9	Y39G10AR.16	T05E7.4		R11.1	Y75B8A.25	ZK669.3	Y48C3A.18
	F44E5.7	F32B6.4	T06G6.13	ZK1320.11		F59B10.4	T05G5.1	dot-1.1	mut-2		F11C7.6	Y49E10.21	glna-2	Y54G9A.9
	F44E5.16	ech-8	T06H11.11	ZK938.1		F59B10.5	R10E11.5	ptr-12	ZC328.3		F57C12.2	dhhc-8	DH11.2	mig-14
	K12D12.5	T25B9.1	T07H3.9	C08H9.15		F59B10.6	fipr-17	F40E3.5	C55B7.11		ifd-2	mdt-29	rrf-3	arrd-13
	K12D12.7	T11G6.2	T09A12.6	F52H3.5		R166.7	dpy-18	F40E3.9	calu-2		pfn-3	pot-3	qua-1	Y39G8B.9
	K12D12.8	Y69E1A.1	T12C9.8	F27E5.9		mpz-1	Y66A7A.7	sop-3	T10B11.6		F49H12.12	F23H11.4	gbh-2	vnut-1
	ash-2	M7.12	T12D8.12	T01E8.8		unc-53	Y41C4A.8	W03D8.9	C30F12.1		T22B7.7	Y82E9BR.16	pyr-1	tbc-20
	dhps-1	C05C12.5	T19C11.2	T09F3.4		ptr-13	maa-1	pop-1	C30F12.4		clec-266	pho-9	rol-6	osta-3
	Y17G7B.13	T22B3.3	T19C11.3	C06A1.2		F37H8.6	T07A9.12	K09H9.5	W01A8.8		sdpn-1	Y53G8AR.8	T14D7.1	R05H10.3
	ife-5	M117.6	T19C4.19	F37H8.3		twk-5	nhr-76	Y54E10A.11	F22D6.8		F55E10.6	C46F11.4	ZK1067.2	B0432.10
	tiar-2	clec-187	T19C4.20	F07A11.5		nep-1	K11H12.6	Y54E10A.12	K10D3.6		ifd-1	C14B1.7	R134.4	D1069.3
	spds-1	ZK896.5	T19E7.27	rol-1		F13D12.9	Y55F3BR.11	pqn-72	M05B5.2		C28G1.5	B0285.3	ZK938.1	C03H5.8
	clec-66	W02A2.8	T21B6.15	sinh-1		C50E10.1	Y77E11A.14	ace-2	mif-3		C28G1.6	clp-2	F54B3.1	C24H12.5
	Y54G9A.9	Y57G11A.2	T21C9.14	Y57A10A.23		Y38E10A.14	tag-244	Y44E3A.4	T28F4.1		C43C3.4	F26A1.14	M02G9.4	W10D9.6
	mig-14	B0348.2	T21H8.10	C44C11.6,sop-2		Y38E10A.30	Y76B12C.8	Y44E3A.6	T28F4.6		acl-5	F26F4.8	col-79	nfyb-1
	Y39G8B.11	K04F1.9	T22C1.17	tag-280		snf-5	ilys-2	W05F2.4	C26C6.9		ZC504.10	set-2	F37H8.7	T04B8.5
	R06A4.2	comt-3	T22E5.10	T21B4.18		F58G1.3	Y54G2A.41	2017-09-01	D2030.3		M79.2	W03A5.6	srap-1	W09B6.4
	vnut-1	R08E5.3	T23B12.12	F42G4.5		Y38F1A.1	grd-13	Y47G6A.15	F26A3.7		F47B10.11	let-765	F07A11.12	F54D12.4
	tbc-20	nhr-114	T23C6.6	flp-16		mltn-1	kgb-2	Y47G6A.19	T23G11.1		Y71H9A.9	brd-1	col-84	rog-1
	osta-3	ZC404.2	T23E1.7	Y48C3A.3		F32A11.3	ttr-20	Y47G6A.29,lpd-3	lsy-22		F54F7.3	panl-2	rol-1	bath-26
	R05H10.3	col-146	T23F2.10	E01G4.6		moe-3	R08C7.12	Y47G6A.35	F27D4.7		linc-15	cyk-1	tbc-17	C08E3.13
	Y53F4A.4	K07C5.17	T23G5.10	C31C9.7		ins-37	R08C7.1	col-50	F30F8.1		col-183	clk-2	mcd-1	ZC204.14
	Y53F4B.4	AC3.5	T24A6.23	F08G2.4		zip-3	trx-3	smp-2	F30F8.5		col-185	dcr-1	xrn-1	bath-2
	Y46E12BL.7	clec-223	T24B8.19	Y39G8B.9		K10H10.15	F28E10.1	lin-59	T22C1.4		F46F2.9	sas-4	Y54G11A.7	bath-5
	T25D3.6	K01D12.15	T24B8.22	efhd-1		nhr-61	F19C7.2	Y8G1A.3	dod-18		F09C8.1	fli-1	F19H8.7	B0281.5
	F48A11.7	nid-1	T25C12.10	C04H5.7		Y55B1BL.1	kcc-2	unc-11	K04G2.11			ZK637.6	tag-297	linc-12
	B0432.10	T16G1.16	T25C12.5	D1069.3		B0353.1	hil-7	ubr-1	F52B5.2			vps-53	Y54E2A.4	ins-19
	C24H12.5	T16G1.13	T25D3.6	F46F5.6		C09F5.1	C08G9.1	T03F1.6,gsp-4	T19A6.1			R01H10.7	K01A2.10	C16C8.5
	W10D9.6	col-162	T26E3.13	T07D3.9		flp-24	pmk-2,pmk-3	C50F2.4	F02E9.10			D2045.2	mlt-8	F12E12.6
	nfyb-1	F53C11.1	T27B2.2	ZC204.12		ptl-1	C07G1.15	fkb-5	F10D11.2			Y39A1A.22	W08F4.15	F54D10.4,F54D10.5
	W07E6.7	D1086.17	VT23B5.1	Y110A2AL.20		Y82E9BR.5	lys-10	T20F5.5,T20F5.6	zhp-3			tat-3	col-40	T12C9.7
	K07E8.7	C15H11.1	W01B11.7	col-71		Y39A3CR.5,hlh-33	Y11D7A.22	lrp-2	F43G9.4			aakg-1	Y51H7C.15	camt-1
	fbxc-32	ssp-33	W01C8.12	Y52E8A.3		Y54F10AM.6	C10C5.7	unc-73	C36B1.11			unc-71	Y59C2A.3	C25H3.18
	W09B6.4	T01G5.8	W02G9.7	msp-3		gpa-17	nhr-138	R12E2.7	DY3.8			F56B3.13	F54A3.9	C25H3.10
	F47F6.15	F21A3.5	W04E12.11	C33F10.11		klf-1	ent-4	C41D11.3	syx-7			Y55F3BR.1	K09F6.9	ZK1248.19
	F54D12.4	F21H7.5	W04E12.13	col-73		R148.5	fmo-2	eri-7	ZK858.2			Y104H12D.3	ZC239.22	R05G9.3
	rog-1	F59A1.t1	W04G5.14	msp-33		gei-1	R102.2	bet-1	clec-91			F53H1.3	fbxc-50	C18H9.6
	Y51H7C.23	nlp-26	W07E6.7	msp-31		R74.2	ZK593.2	nrd-1	mrpl-54			xpc-1	F39E9.10	F31E8.4
	H17B01.t1	Y43F8C.9	W07G1.13	C04G6.12		ckb-2	Y43E12A.2	B0041.11	aph-1			eri-5	bath-30	E04F6.15
	bath-2	dod-19	W09G3.12	msp-45		B0284.1	F54D1.6	xnp-1	ent-7			Y94H6A.3	Y49F6C.8	moa-2
	bath-5	Y50D4C.9	Y106G6C.1	F58A6.9		B0284.2	T01G1.2	chd-7	nmat-2			smgl-2	apd-3	piga-1
	C33C12.11	Y32G9A.10	Y111B2A.32	C27D6.3		F56F3.4	ZK792.1	gsp-3	2017-03-03			F28F9.13	F54D10.7	F46C5.10
	C33C12.12	folt-2	Y111B2A.34	C27D6.12		col-89	ZK792.7	C10H11.8	C17E4.11			F56D6.9	dyf-14	C18E9.10
	F54A3.6	Y73C8B.3	Y116F11B.20	agt-2		F26F4.2	gem-4	M04F3.5	F30A10.13			dct-8	F10G7.10	F44G4.3
	K09F6.4	cyp-33C8	Y34F4.7	F07F6.10		F54E7.10	F07C6.3	imb-1	C41G7.3			R11E3.18	F26G1.5	T24B8.5
	F43C11.13	Y47D7A.15	Y37D8A.27	bli-2		F23F12.12	pin-2	elpc-1	C41G7.8			cec-6	msp-3	T26C5.4
	K02F6.11	hmgs-1	Y37F4.10	C25H3.18		F20H11.4	M02B1.2	ppw-2	lem-3			fan-1	nspd-5	cam-1
	Y110A2AM.1	F17A9.5	Y39B6A.73	C25H3.10		Y40D12A.2	K08D8.1	Y110A7A.19	K07A1.17			C49H3.6	col-17	R09D1.16
	B0454.13	F13H6.3	Y39G8B.11	C18A3.10		F37A4.5	F09E8.8	C32E12.4	K07A1.3			ora-1	msp-33	chil-23
	bath-28	F41E6.12	Y39G8C.6	F10C1.9		lim-8	C27H2.2	spe-11	C04F12.5			lin-49	msp-45	T19H5.6
	C16C8.5	B0222.5	Y40B10A.10	K05F1.9		T07E3.4	R05A10.2	nath-10	C04F12.8			dgk-4	F58A6.9	ugt-58
	Y49F6B.9	nspa-11	Y40B1A.5	K05F1.10		F11H8.8	Y57G11C.1135	C09D4.4	ocrl-1			flh-3	C27D6.3	E02H1.2
	F54D10.4,F54D10.5	F58E6.5	Y41C4A.25	msp-64		fbn-1	Y105C5A.24	rpa-3,rpa-4	K02A11.4			gon-4	C27D6.12	T15H9.2
	T12C9.7	C12D8.23	Y41D4B.28	ZK84.5		ZK112.3	Y51H4A.25	tag-163	F26E4.2			miz-1	F59E12.15,F59E12.6	C05C10.7
	ZK1248.19	col-150	Y41D4B.31	C44B7.7		tyr-1	Y116A8C.3	unc-40	mom-4			rbr-2	bli-2	F59B10.5
	R05G9.3	K07C5.18	Y41E3.460	pmp-1		best-24	clec-196	ccpp-1	T24D1.3			tbx-36	C25H3.8	pro-1
	C56E6.11	K07C5.11	Y43F8A.9	E04F6.15		dpf-6	ceh-88	mtk-1	tag-179			him-6	C25H3.11	dph-2
	epg-5	col-12	Y44A6C.4	ZK1290.14		C30A5.14	C49C3.8	C34G6.12	T23D8.13			ZK897.10	K05F1.9	set-14
	C18H9.6	Y42A5A.5	Y46E12BL.7	sfxn-5,sre-2		fip-1	C06A12.17	noah-1	lid-1			C32H11.4	msp-64	nos-1
	F31E8.4	C55A6.4	Y47D3B.18	col-77		pat-2	K11H12.12	madf-7	Y106G6E.4			F02H6.4	casy-1	C33B4.4
	C30G12.9	T16G1.9	Y47G6A.35	col-38		dos-1	madf-1	T27A3.5	Y106G6H.6			fcd-2	R12C12.8	F54D5.9
	Y9D1A.2	dct-17	Y48G8AR.6	F46C5.10		ZK512.10	clec-166	C10G11.9	Y106G6H.14			skr-10	F40H3.6	pcs-1
	B0495.5	F35E12.9	Y49E10.31	T26C5.4		K03H1.5	clec-172	T23H2.3	ska-1			T06A10.2	C32D5.6	C47D12.5
	moa-2	F35E12.8	Y50D7A.14	F35H8.4		nac-3	Y69A2AR.22	D2092.4	F37D6.2			skr-9	C56C10.11	Y17G7B.18
	F54C9.12	C30G7.3	Y51A2D.27	ugt-58		Y70G10A.3	T23E1.7	fnci-1	tli-1			lem-4	lst-6	parn-2
	piga-1	gst-38	Y51A2D.37	ZK1307.4		vglu-2	C35B1.8	hrpf-1	cdc-26			faah-3	col-36	Y57A10A.27
	C18E9.10	F44G3.10	Y51A2D.38	Y53C12B.7		vglu-3	F49F1.15	smz-2	tag-296			nhr-274	wrt-10	Y57A10A.28
	F44G4.3	F13A7.11	Y51H7C.23	ZK1321.4		D2045.7	M01H9.4	smg-1	Y52B11A.2,spe-38			Y41D4B.24	pde-4	Y38E10A.14
	F37B12.14	Y51A2D.26	Y52B11B.2	F52H3.6		fmo-3	M03D4.3	C30F12.2	ins-36			B0546.3	cex-2	Y46G5A.35
	T24B8.19	ncx-1	Y53C10A.19	ZK945.7		T28D6.3	Y73B6BL.35	C30F12.5	M04D5.3			F56D6.8	C34C6.2	Y46G5A.18
	T24B8.5	C14A11.14	Y53F4A.4	ubxn-5		Y41C4A.11	deb-1	chd-1	Y47H9C.7			dct-7	T24B8.7	puf-6
	cam-1	C15C7.7	Y53F4B.45	F40F8.4		C18D11.6	gstk-2	hpo-11	Y53C10A.6			hst-1	F35H8.4	mrpl-37
	M176.13	ZC449.8	Y54G2A.68	sqt-1		C18D11.1	C06E4.8	twk-1	R05D7.1			C42C1.4	ZK1307.4	Y51H1A.2
	E02H1.2	F38B6.4	Y54G2A.69	rmd-3		Y111B2A.33	F13B6.3	lars-2	R05D7.7			dcap-2	bath-38	zip-3
	T15H9.2	nas-11	Y55F3BR.14	C33B4.4		unc-25	nsy-7	dcp-66	pri-2			T23G4.3	ubxn-5	F01D5.3
	cyp-13A5	cah-5	Y55H10A.3	W02B12.12		osm-7	D2096.9	capg-1	fbxa-101			Y57G11C.51	vps-11	K09E4.3
	C05C10.7	unc-18	Y57A10A.40	twk-5		tyr-2	T11B7.5	F27D4.9	T04D3.5			mel-46	F40F8.4	K09E4.2
	pro-1	pkc-2	Y57G11A.225	C47D12.5		nhr-80	Y73F4A.3	VH15N14R.1	Y87G2A.18			skr-8	C47G2.15	C13B4.1
	D2089.6	unc-115	Y5H2A.5	F43G6.8		pat-4	hsp-12.6	smgl-1	atg-4.1			arid-1	sqt-1	btb-20
	dph-2	C35C5.10	Y65B4BR.11	ZK930.2		Y55B1BR.5,Y55B1BR.6	C33A12.4	jph-1	tag-229			F33E11.7	rmd-3	gst-39
	set-14	C52G5.2	Y67A6A.3	arrd-7		T17H7.7	nlp-35	lin-10	W09G3.1			atg-9	aars-1	Y55B1BL.1
	R06F6.8	F11C1.5	Y67D2.8	C50E10.1		fbxa-59	dur-1	col-63	ins-28			Y50D4A.1	W02B12.12	mat-3
	nos-1	Y15E3A.16	Y67D8A.8	acl-7		R06B10.8	gst-3	ZK265.13	mtx-1			cnc-4	trr-1	B0353.1
	F54D5.9	K09E9.1	Y69A2AR.41	F35C5.12		pes-4	ech-9	rsd-6	C01B12.8			cdc-25.2	col-85	Y34F4.1
	pcs-1	T01C8.10	Y71D11A.8	F32A11.3		Y39A3B.7	lipl-7	F16D3.4	C23H3.5			Y40B10A.10	Y38E10A.17	orc-3
	F44E5.14	mbl-1	Y71H2AL.3	mrpl-37		C34C12.7	F01D4.12	F10D11.3	B0432.14			angl-1	Y48E1B.2	Y67D2.4
	acbp-6	vit-4	Y75B7AL.5	zip-3		sel-8	C43F9.7	F10D11.6	F45D11.1			lin-40	agl-1	rep-1
	Y17G7B.18	vit-3	Y75B8A.45	btb-20		toh-1	F13E9.12	gon-2	Y57G7A.1			B0213.23	unc-52	F53A3.7
	parn-2	C09B8.4	Y75B8A.51	gst-28		dpy-27	F13E9.15	daf-8	Y51H7C.7			Y61A9LA.3	col-88	cpt-3
	Y57A10A.27	K10C2.1	Y76A2B.7	gst-39		tir-1	best-7	cle-1	Y51H7C.5			F54D11.2	Y50D7A.14	gip-1
	Y57A10A.28	ceh-60	Y76F7A.4	col-88		nlp-10	M04B2.6	gska-3	Y51H7C.3			sid-1	unc-45	H14E04.2
	C50E10.15	F14B8.4	Y79H2A.13	C29F9.2		C30D11.4	T12G3.2	cids-2	C08E3.1			F31F7.9	F30H5.4	W04B5.3
	Y46G5A.18	wrk-1	Y94H6A.13	B0353.1		gly-6	Y39C12A.1	F36A2.14	math-39			vars-1	pqn-41	Y71H2B.1
	puf-6	B0416.7	Y95B8A.16	ttr-7		rcn-1	F08G5.3	F36A2.12	F52C6.2			ucp-4	gcn-1	cosa-1
	snx-14	F36G3.2	Y97E10B.12	flp-24		C05D10.4	ZK795.6	F36A2.13	math-20			T11F9.21	klo-2	Y71H2AM.24
	ddl-2	R08B4.3	ZK1025.11	far-8		F47D12.7	Y67A10A.10	T08G11.1	B0281.3			F55A11.4	E02H9.3	C44B11.6
	W07G1.13	col-180	ZK218.23	F58B6.6		sma-3	Y57G11C.40	fip-6	decr-1.1			inft-2	let-805	R148.4
	F01D5.3	F33C8.9	ZK328.10	F53A3.7		B0280.17	Y57G11C.45	F53B6.4	D2062.6			ZC376.6	H05C05.1	Y53G8AR.5
	Y39G8C.6	Y16B4A.2	ZK381.52	C39B5.5		ZK688.10	Y116A8C.44	F53B6.13	F22E5.9			coh-3	F59A2.2	mrpl-35
	K09E4.3		ZK617.12	Y71H2AM.24		ZK353.10,ZK353.5	flp-17	fasn-1	F08D12.3			T01C3.11	F59A2.6	anr-9
	K09E4.2		ZK617.13	sft-1		B0303.11	C14C6.2	F32H2.7	Y110A2AL.4			Y75B12B.16	C14B1.3	asd-1
	Y48B6A.13		ZK836.4	H06I04.t1		F44E2.4	nhr-90	prmt-7	F02E11.7			T20B3.1	R10E4.7	ced-4
	jmjd-2		B0228.10	C44B11.6		M01A8.2	F48G7.2	rsbp-1	btb-17			Y102A5C.2	cdh-4	R144.13
	C13B4.1		C02F5.15	Y53G8AR.5		tag-76	srp-1	H32K16.2	C16C8.16			ztf-25	pan-1	T26A5.4
	F54C4.7		C07H6.10	rpl-37		gln-2	tag-304	F26H9.2	Y49F6B.2			Y59A8B.21	F17C8.7,F17C8.9	zip-8
	Y50D7A.1		C16A3.11	F34D10.8		kel-10	C38C3.4	lin-41	dnc-3			fbxa-114	gipc-1	F23F12.12
	mat-3		C18A3.24	cyp-25A2		T07A5.8	hsp-16.41	ppfr-1	linc-68			F26F2.7	C45G9.6,klp-6	T07E3.4
	Y34F4.1		C51F7.3	asd-1		Y45F3A.1	cyp-33C7	C41G7.6	F12E12.1			W03F9.4	C45G9.13	F31E3.6
	BE0003N10.1		EEED8.19	R10E4.7		sls-2.14	C31B8.4	npp-14	R03H10.1			F33E11.3	sax-2	C03B8.2
	orc-3		F11A10.9	F17C8.7,F17C8.9		elo-8	T20D4.11	Y67A6A.1	C16A11.2			Y50D4C.5	F09F7.5	cit-1.2
	Y82E9BR.2		F19H8.7	gipc-1		Y47D3B.15	F39G3.5	F52F12.5	Y52E8A.1,Y52E8A.2			cnc-2	daf-4	F58A4.6
	Y67D2.4		F30H5.4	F26F4.2		C24H11.13	elt-7	F10G8.8	H20J04.6			Y46H3C.5	ida-1	ZK632.5
	Y22D7AL.t1		F33E11.7	T15B12.1		nob-1	srr-4	B0379.7	nhr-109,nhr-273			comt-4	sma-4	K11H3.4
	Y39A3CR.3		F47G4.9	F09F7.5		T03F6.6	crn-2	Y106G6D.3	W06B4.1			C45H4.14	attf-4	ttr-1
	C39B5.6		F48A11.7	bas-1		arrd-17	C04E6.7	Y106G6G.4,Y106G6G.6	B0304.2			C17E7.13,C17E7.9	nfm-1	T16G12.4
	gip-1		F54C9.12	F54E7.11		T05C7.9	C04E6.13	ZC434.3	F41C3.1			coh-4	K07E12.2	T16H12.1
	H14E04.2		F54G2.4	F40H6.1		tpa-1	W02F12.9	maf-1,mgl-2	ndx-3			skr-14	ceh-20	mett-10
	Y71H2B.5		F55A3.8	attf-4		T21D12.12	nhr-42	duo-3	C04G6.5			C04F5.9	prk-1	cnk-1
	Y71H2B.1		F56C9.12	Y42G9A.2		C44B12.12	F27B10.1	B0511.12	F58A6.1			F29G9.14	col-90	D2045.8
	Y71H2AL.3		H09I01.2	Y40D12A.2		R05C11.4	F19F10.3	C34B2.12	msp-49			W06H8.6	F54H12.7	urm-1
	cosa-1		K02F6.11	K07E12.2		mca-2	asp-12	hmr-1	EEED8.3			ugt-41	C06G4.1	orc-4
	Y53G8B.t1		K07C5.10	srv-1		Y38F2AL.12	H24G06.1	rsy-1	mel-47			C05C8.5	hsp-12.2	Y39A1A.14
	R148.4		K11H12.12	ttr-32		Y69A2AR.19	C50H2.13	ego-2	F56D1.1			ets-6	C02F5.15	oxi-1
	R148.t4		K11H12.13	T04A6.1		Y69A2AR.46	F57A8.1	ZK1025.3	C25H3.3			F19F10.11	ZK353.2	strd-1
	F45H7.15		K12D12.7	C03B8.2		daao-1	F58B4.3	K08C9.2	F10C1.8			W02D7.5	F42H10.3	Y47D3A.32
	mrpl-35		K12D12.8	F54H12.7		Y54G2A.10	T02E9.5	col-65	msp-142			gad-3	grl-25	Y47D3A.20
	C32A3.5		M03D4.78	C14B9.2		Y54G2A.4	F38B7.3	F32B4.2	K05F1.12			ZK682.9	mua-3	pen-2
	anr-9		T03F7.8	hsp-12.2		W07G9.3	pho-8	dys-1	col-74			atl-1	T07C4.10	ceh-92
	cyp-25A1		T08B6.64	C02F5.5		clec-79	R07B7.12	vab-10	tag-234			T07C12.12	Y48A6B.9	C24H11.5
	C36A4.5		T08D2.11	F42H10.3		scrm-5	ZK863.10	ksr-2	frh-1			D2023.8	Y75B8A.7	C18D11.6
	B0285.14		W02B9.3	ZK512.10		K08D10.12	C51F7.3	T27F6.8	rbbp-5			eea-1	Y75B8A.23	Y75B8A.16
	F56F3.9		W08G11.6	ZK512.8		igeg-1	fipr-2	flp-33	rars-2			swan-1	pqn-92	Y75B8A.25
	F17C8.13		Y116A8C.50	K04H4.5		T08B6.4	E02A10.3	W08E3.2	F40H3.2			R10D12.19	Y49E10.30	F56A8.4
	ced-4		Y37E3.22	T16G12.4		C09B9.2	R11D1.13	Y40B1A.5	szy-4			F47B8.4	Y49E10.26	F56A8.5
	R144.13		ZK484.9	T16H12.1		C02B10.5	ugt-18	cyn-15	blos-4			Y6E2A.4	sql-1	Y43F4B.7
	F54D8.8		ZK643.9	ham-3		ZK354.2	lipl-1	agef-1	T24H7.3			F14H3.5	T05D4.5	Y43F4B.9
	C05D2.15		C35D6.6	ZK1128.7		fkh-7	F57B1.5	pry-1	F13H8.1			Y102A5C.36	T12D8.9	T28A8.6
	C16A3.1		C53D6.16	D2045.8		C49A9.6	F57B1.6	Y105E8A.1	T25D10.1			F40D4.17	sid-2	T28A8.5
	T26A5.4		F35C11.9	strd-1		C49A9.3,C49A9.4	C26E1.2	unc-95	T28D9.4			lsy-27	cyn-2	aqp-11
	M01G4.7		smy-8	W09D6.4		T13A10.1	F32H5.3	catp-1	T19D12.4			C18D4.6	H10E21.4	pot-3
	F31E3.6		C08E8.t3	Y47D3A.35		linc-29	C50B8.4	Y105E8A.20	T14B4.3			Y51A2A.16	Y50D7A.8	F54C4.4
	C30A5.11		F27D4.t1	Y47D3A.32		tyr-6	F53F4.17	exc-4	T14B4.2			gly-4	K10F12.9	C29F9.12
	rfs-1		VK10D6R.t1	Y47D3A.20		C25A8.1	F55B12.10	rpom-1	exos-8			fre-1	T19C3.2	T24C4.4
	ZK1236.1		aakg-1	gly-8		unc-82	F58E10.7	Y105E8A.24	F41G3.6			F19B2.12	fbxa-55	T24C4.5
	F54F2.11		abt-4	Y41C4A.11		vit-6	ins-10	Y105E8A.25	F41G3.1			rgs-9	fbxa-60	Y82E9BL.9
	K01F9.6		acbp-6	C18D11.1		twk-8	D1086.1	npp-4	ssup-72			dpy-23	T12B5.15	cic-1
	ZK643.9		acs-2	Y75B8A.23		Y11D7A.3	D1086.12	aex-5	psmd-9			R08E3.2	Y34F4.7	W04B5.5
	F02A9.8		adpr-1	Y111B2A.33		C33A12.19	clec-227	F33H2.5	B0252.8			C15H9.4	Y82E9BR.22	Y71H2AM.9
	F58A4.6		adt-2	Y111B2A.13		C04G2.3	oig-3	F31C3.3	ZK1127.5			C15B12.1,C15B12.8	snf-6	pho-9
	C15H7.6		afd-1	Y37D8A.3		T07G12.14	F02D8.5	2L52.1	nos-2			F55E10.10	Y67D2.8	Y53G8B.2
	ZK632.5		age-1	Y37D8A.8		miz-1	T06E6.10	sqt-2	F10E7.6			W07E11.1	daf-2	M01F1.8
	K11H3.4		agef-1	sid-2		ZK596.1	acs-2	C50D2.3	oig-4			M79.6	mec-12	madf-8
	cnk-1		agl-1	cyn-2		T22B3.2	F54B8.4	C50D2.1	skr-17			pbo-4	Y53G8AR.9	C14B1.7
	F43D9.11		alg-1	F54C4.4		magi-1	K05D4.11	mlt-10	T09A5.15			F54F7.6	R10E9.2	C16C10.1
	urm-1		alg-2	T19C3.4		ZK822.5	F11A5.9	T02H6.1	perm-1			alg-1	rcq-5	nth-1
	F43D9.8		anc-1	ceeh-1		best-22	glc-1	F46F5.15	T05H10.4			dyn-1	T08A11.1	F35G12.7
	F43D9.3		angl-1	Y82E9BL.9		thn-1	F09C6.12	snf-3	pch-2			lin-15A,lin-15B	sel-2	clec-5
	orc-4		apa-2	R148.7		C27D8.1	F49H6.5	F53A10.2	nlp-5			AH9.1	nspd-9	F26F4.5
	Y39A1A.14		apd-3	nlp-10		F58D2.2	Y17D7B.10	fcho-1	tdc-1			cht-1	Y32H12A.8	F26F4.8
	oxi-1		arid-1	R10E9.2		Y38H8A.3	nlp-42	cogc-4	evl-20			ent-5	polq-1	R144.6
	pen-2		arrd-27	his-70		Y45F10A.7	T26H2.15	math-26	T13H5.8			T03G11.6	frm-2	R144.12
	ceh-92		ash-2	gly-6		Y45F10B.3	Y116F11A.6	K09F6.3	C34C6.7			chtl-1	Y42G9A.8	R144.11
	Y41C4A.25		atg-16.2	nspd-9		sorb-1	W04E12.11	K09F6.11	T21B10.4			uggt-1	anmt-2	C45G9.7
	mrt-2		atg-2	msd-4		F55B11.5	ins-35	F08D12.1	C18E9.5			F47B10.9	F42A10.7	W03A5.6
	C24H11.5		atg-9	C45G9.12		dmd-6	hsp-16.2	K08A2.1	ooc-5			inx-2	C23G10.11	R02F2.7
	Y56A3A.31		athp-1	dnj-24		nhr-5	alh-5	B0454.6	C16D2.2			pek-1	T12A2.20	rcn-1
	zyg-8		athp-2	rcn-1		Y105C5A.15	F56A4.13	clec-123	dpl-1			ekl-5	C05D11.8	B0336.7
	Y75B8A.51		atl-1	F47D12.6		ZK550.2	C36C5.12	Y49F6B.15	ZK1067.3			C27C12.1	C05D11.13	wht-7
	Y75B8A.16		atm-1	C05D11.5,nas-4		snf-9	T28A11.19	cyh-1	C01G6.3			linc-20	abu-13	brd-1
	F56A8.4		attf-3	F31E3.10		dpy-9	F35F10.13	ephx-1	F42A8.3			Y13C8A.4	nhr-10	F31E3.10
	F56A8.5		attf-6	ger-1		C23H5.11	T22F3.11	F56D3.1	M176.11			F10D7.5	mup-4	ger-1
	Y43F4B.7		B0041.11	nhr-10		Y38F2AR.12	T27C4.1	cpna-1	zfp-2				lin-13	pot-1
	Y43F4B.9		B0285.3	B0280.17		elks-1	cyp-34A8	C16A11.4	pme-2				col-91	F37C12.10
	T28A8.6		B0344.1	F37C12.10		Y37E11B.7	K11D12.11	sco-1	E02H1.5				R05D3.9	F56C9.8
	T28A8.5		B0399.t10	R151.17		Y37E11B.10	K11D12.9	athp-2	E02H1.6				ZK638.1	clk-2
	aqp-11		B0399.t15	F56C9.8		nape-2	Y47A7.2	B0286.1	mrpl-53				ina-1	bath-15
	pot-3		B0491.6	gos-28		clec-73	ppt-1	mlt-7	ZK1307.9				emb-9	tsp-2
	attf-3		B0495.5	ttr-8		ZK180.6	W02F12.8	tag-231	gstk-1				T26G10.7	tsp-1
	C29F9.12		B0511.12	C02F5.14		Y17G9B.8	Y57E12B.10	toe-1	ZK1320.11				T05G5.1	C02F5.10
	gsto-3		B0546.3	tsp-2		soc-2	Y57E12AR.1	W06B4.2	taf-8				R10E11.5	aak-1
	C24A1.6		bath-28	C02F5.10		F26D12.100	srp-6	vab-1	ZK1320.7				K03H1.16	F44E2.9
	T24C4.4		bath-29	col-91		ugt-19	F26D11.12,F26D11.13	dnj-9	ZK1320.13				C05B5.2	cdc-25.3
	T24C4.5		bath-30	R05D3.9		sams-5	C16D9.11	F11G11.4	T10B9.t1				tbx-9	R107.2
	E_BE45912.2		BE0003N10.1	F22B7.9		C01B10.3	T23B12.12	nsy-1	cyp-13A7				Y45F3A.8,Y45F3A.9	C48B4.8
	Y71D11A.8		brd-1	F54F2.7		C17H12.3	F41E6.15	C34F11.5	C05C10.5				dhs-11	C48B4.9
	Y119D3B.14		btf-1	ZK637.14		Y43B11AR.3	ZC190.10	gcy-12	psf-1				col-92	F58A4.18
	Y67D2.t2		C03A7.12	C48B4.8		ZC477.7	B0507.10	mog-5	flp-4				Y48A6C.8	vps-53
	Y67D2.t4		C03A7.2	gln-2		Y40C5A.4	nhr-144	clr-1	F27E5.1				Y47D3A.13	K03H1.13
	C39B5.15		C04F5.9	K03H1.11		F45E4.5	C25E10.10	acdh-8	gpd-4				T28D6.7	K03H1.11
	cic-1		C05D11.8	C05B5.2		C08G9.9	pitr-3	vps-35	E04D5.4				dpy-18	C05B5.8
	W04B5.5		C06A5.1	Y47D3A.31		ilys-4	col-10	B0034.1	C06A1.2				sbp-1	ZK1128.1
	rbc-2		C06G4.1	Y47D3A.13		clec-52	C50F4.9	ZK84.1	crn-5				gbf-1	R01H10.7
	Y54F10AM.11		C13B4.1	T28D6.7		D2096.10,D2096.11	K09G1.6	F13H8.2	R06F6.7				maa-1	C44B9.3
	Y71H2AM.9		C13F10.4	Y66A7A.9		D2096.16	sru-40	sma-6	C05D12.7				top-3	Y47D3A.14
	F45H7.t1		C14B1.7	Y79H2A.2		ant-1.4	T07C12.15	C56E6.9	W02B12.1				Y56A3A.28	such-1
	M01F1.8		C15C6.3	Y49E10.18		C33D9.3	C51E3.6	tag-184	rga-1				Y79H2A.3	Y66D12A.6,Y66D12A.7
	madf-8		C15H9.4	Y37D8A.6		T11B7.2	egl-3	C18H9.3	B0334.5,emc-5				Y75B8A.24	Y41C4A.9
	C14B1.7		C16A11.5	col-97		C01F6.14	lys-3	dpy-2	C47D12.2				Y111B2A.34	faah-4
	C30D11.2		C16A3.1	Y43F4B.11		pcp-2	gna-1	T14B4.1	hda-5				W06F12.2	Y79H2A.2
	C16C10.1		C16C8.12	T03F6.6		Y11D7A.9	K07C5.9	F31E8.11	W03C9.2				R02D3.1	Y37D8A.25
	nth-1		C17E7.13,C17E7.9	F45G2.9		nhr-34	C05A2.3	unc-104	Y57A10A.29				col-102	Y37D8A.4
	F35G12.7		C23H5.4	Y76A2B.4		ant-1.3	F17C11.12	C52E12.1	btb-14				F56B3.15	Y37D8A.17
	F26F4.5		C23H5.6	Y38C1AA.7		F32B6.4	C13G3.1	ZK1127.6	tag-280				Y55F3BR.10	F45G2.7
	F26F4.8		C25E10.10	R02D3.1		gon-1	K10D6.2	T02G5.4	spds-1				Y55F3AM.6	Y76A2B.4
	R144.6		C25F9.t1	T21D12.12		W01B6.2	F35B12.10	F10E7.2	F42G4.5				Y54G2A.41	prdx-6
	R144.12		C25H3.11	C18H7.11		msp-38	F58H1.7	F32A5.2	Y48C3A.3				unc-33	mrpl-2
	R144.11		C25H3.8	K11H12.t1		acs-18	ZK863.8	brf-1	Y54G9A.5				F56D6.20	F56B3.13
	C45G9.7		C26H9A.2	K11H12.7		F36H1.13	fipr-1	Y9D1A.1	Y54G9A.9				R07C12.2	Y55F3BR.1
	W03A5.6		C27A7.8	F56B3.6		F36H1.16	cal-1	rnh-1.1	R06B9.5				F55F10.1	F53H1.3
	R02F2.7		C27H2.2	Y55F3AR.1		K01A6.8	ttr-43	rol-8	rpb-11				trx-3	C23H5.5
	B0336.7		C33C12.10	K03H6.2		acs-20	R11D1.3	npp-21	Y54G11A.11				R105.1	eri-5
	ZK328.10		C33C12.11	C34H4.1,C34H4.2		flp-9	R11D1.12	lips-17	dsb-2				E03H12.5	Y69A2AR.16
	wht-7		C33C12.12	Y41D4B.15,hpo-6		Y62E10A.19	ttr-29	cpna-2	pot-2				ssq-2	Y69A2AR.32
	brd-1		C33G8.3	Y69A2AR.32		C08F11.10	C34D1.4	B0495.16	C04H5.7				ssq-4	Y94H6A.3
	pot-1		C34C6.2	clec-84		Y37A1B.7	nhr-168	B0228.10	tbc-20				C24D10.2	Y54G2A.10
	C07H6.10		C35E7.8	Y67D8A.10		H12I19.115	T10G3.3	C06A8.6	osta-3				lam-1	Y67D8A.10
	clk-2		C36A4.10	grd-10		H12I19.116	D1086.5	rrf-3	R05H10.7				tni-4	Y67D8A.2
	bath-15		C36A4.5	fbxc-47		F55B11.1	D1086.2	T05C12.15	spsb-2				F36H12.5	fbxc-47
	tsp-1		C36B7.6	F56D6.17		Y57G11A.2	smy-6	T05C12.1	F23F1.5				F36H12.3	K08D10.12
	aak-1		C37H5.3	F56D6.12		Y57G11C.36,Y57G11C.44	K02E11.3	qua-1	F23F1.7				ZK354.3	F15E6.4
	F44E2.9		C39B5.6	F56D6.13		K03D3.2	F47B8.3	zyg-9	F23F1.10				C39H7.1	R11E3.18
	ZK637.18		C41D11.4	F56D6.20		ZK550.5	F23B12.10	pyr-1	F48A11.4				egal-1	nlp-47
	cdc-25.3		C41H7.6	F56D6.19		srp-2	unc-112	D2085.4	B0432.10				kcc-2	ZK616.2
	R107.2		C42C1.4	K08D10.12		T21H3.7	T26H5.10,T26H5.11	rol-6	W10D9.6				C49A9.9	T11F8.1
	C48B4.9		C44C1.5	dpy-13		F16B3.4	T26H5.4	let-19	W09B6.4				ssq-3	fkh-7
	vps-53		C46F11.4	F36A4.5		cnc-3	fbxa-69	ZK1067.2	T23F4.3				C34D4.3	H04M03.3
	ZK1128.1		C49G7.6	F36A4.4		C38C3.3	T03E6.8,T03E6.9	C06C3.12	C13A10.2				D2024.16	T13A10.64
	R01H10.7		C50A2.t2	F36A4.3		F16B4.7	W06G6.20	nos-3	F54D12.4				clec-180	linc-29
	H04D03.6		C50E3.13	F36A4.2		F16B4.5	linc-14	C05C10.2	bath-26				itr-1	Y73B6BL.44
	C44B9.3		C50F2.2	lgc-22		T08B1.4	ddo-1	F33H1.4	fbxa-165				nhr-8	skr-16
	hmt-1		C52B9.8	R105.1		Y5H2B.8	lon-8	F54B3.1	C08E3.13				pmk-2,pmk-3	F55G1.5
	Y47D3A.14		C52E12.t1	Y17G9A.88		cyp-33C3	Y51A2D.27	ZK970.7	bath-5				F17E9.5	R05G6.18
	Y47D3B.18		C53C11.4	E03H12.5		F53E10.1	Y17D7C.9,linc-25	col-79	linc-8				C28C12.1	mvb-12
	such-1		C54E10.t1	ssq-2		B0213.21	C54E10.6	bli-1	F29A7.6				grsp-2	C49H3.6
	Y66D12A.6,Y66D12A.7		C56C10.11	ssq-4		B0213.23	asp-17	mix-1	Y110A2AL.9				T11B7.1,T28C6.7	ora-1
	Y41C4A.9		C56E6.2	msp-57		nlp-30	Y113G7A.22	ptr-8	sqv-2				F49C12.15	moc-3
	Y79H2A.13		C56E6.9	C24D10.2		soc-1	F38A6.5	ptp-3	Y25C1A.14,srg-23				fbl-1	vit-6
	Y75B8A.45		cam-1	tni-4		ugt-13	F31D4.8	let-858	ins-19				T05A1.16	F35H10.5
	Y49E10.31		casy-1	msp-19		ncx-2	linc-64	mat-2	F39E9.10				F58G6.9	F17E9.2
	Y111B2A.32		catp-7	F36H12.5		F08F3.12	Y102A11A.3	srap-1	C16C8.4				anr-11	C49C8.3
	Y37D8A.25		cbl-1	nlp-47		F44E7.2	nlp-37	rsf-1	C16C8.5				nhr-100	D1046.3
	Y37D8A.4		cbp-1	ZK616.2		T28C12.4	F47G3.4	C05D12.3	F54D10.4,F54D10.5				T13F2.9	tpra-1
	Y37D8A.27		CC8.2	C39H7.1		F13H6.1	syx-6	ZK20.9	fbxc-44				col-123	flh-3
	Y37D8A.17		cdh-4	C49A9.6		T25F10.3	K09C4.1	C47D12.8	B0304.4				msp-56	C33A12.19
	Y39E4B.10		cdt-1	C49A9.5		F18E3.11	nlp-1	dna-2	ttm-2				ssq-1	K07F5.12
	F45G2.7		cebp-1	C49A9.9		F18E3.12	aex-4	F43G6.4	R05F9.9				magu-4	gst-4
	Y76A2B.7		cec-2	C49A9.3,C49A9.4		F18E3.13	F35A5.2	top-2	try-1				msp-36	ttr-54
	T12D8.12		cec-6	C49A9.2		F25E5.5	col-165	rol-1	F59A6.12				C04G2.9	miz-1
	prdx-6		ced-1	linc-29		F25E5.4	C05E11.6	rsr-2	F33G12.2				ced-5	F01G4.4
	F09C11.2		ced-5	bli-6		C26F1.1	tmem-135	Y57A10A.31	C04G6.4				fmo-2	inx-9
	gex-2		ceh-100	pqn-89		F40A3.2	K05B2.2	lips-15	pho-1				grl-21	tbx-36
	mrpl-2		ceh-92	C43G2.3		F40A3.1	tbc-7	rgs-4	F09E5.16				Y69E1A.2	him-6
	cec-2		chd-1	C01B10.47		T23B12.13	Y34B4A.5	tbc-17	agt-2				Y43E12A.2	ZK897.10
	F53H1.3		chd-3	C01B10.11		pxn-1	C25F6.13	cnp-2	pink-1				kdin-1	C32H11.4
	Y41D4B.31		chd-7	C17H12.11		ZC190.4	C25F6.1	Y46G5A.38	EEED8.14				F54D1.6	F55G11.8
	Y41D4B.4		chtl-1	H20E11.1		sup-37	egl-13	wago-4	F07F6.10				mig-38	dod-22
	C23H5.5		cin-4	C34D4.3		fip-2	flp-7	F42G4.2	ddl-1				ZK792.1	B0564.7
	C23H5.4		clec-173	C42D4.3		F21C10.3	Y23B4A.2	gcn-2	C25H3.12				ZK822.4	B0564.2
	C23H5.10		clec-190	arf-1.1		K06A4.t1	ets-4	btf-1	C25H3.17				mon-2	cox-11
	M70.9		clec-49	nhr-8		haao-1	pes-23	Y48C3A.20	C25H3.18				smz-1	Y67H2A.7
	Y69A2AR.16		clh-6	col-14		sta-2	F01E11.18	Y48C3A.12	C18A3.10				msh-5	Y62E10A.6
	vamp-7		clk-2	flp-10		hrg-3	F46C8.3	Y48C3A.14	ZK1248.13				C27H2.2	nol-9
	Y69A2AR.41		clp-2	vit-6		C51E3.9	sto-1	efl-2	ZK1248.15				Y37A1B.5	Y45F10D.7
	Y94H6A.13		clr-1	F17E9.5		ugt-49	adt-2	E01G4.6	ZK1248.19				noah-2	lin-66
	Y54G2A.69		cnc-2	Y59H11AM.1		ugt-2	F26A10.1	ing-3	ins-3				F02H6.2	dmd-6
	F15E6.4		cnk-1	C49C8.3		C35A5.6	C39D10.3	hda-10	R12C12.7				T27E7.1	fcd-2
	set-9		cnt-1	alp-1		F38B7.2	C39D10.2	mcd-1	set-4				Y57G11C.1135	Y73F8A.1173
	Y17G9B.4		cogc-3	tpra-1		D2023.1	C39D10.11	lem-2	K10B2.4				Y73F8A.1162	skr-10
	sls-2.19		coh-3	bre-1		F58H1.2	C18A11.2	xrn-1	F58F12.11				Y105C5A.24	Y105C5B.15
	T11F8.1		coh-4	Y11D7A.3		C13C4.11	flp-5	Y54G11A.3	atg-16.2				F26D10.24	dlc-3
	C31H1.98		col-86,rict-1	F49C12.15		C27A7.1	nspc-7	Y54G11A.14	C56C10.10				ceh-88	T06A10.2
	H04M03.3		comt-4	C10C5.4		vab-8	B0563.5	pfs-2	F31E8.4				hum-8	Y116A8C.29
	B0350.85		cosa-1	C33A12.19		tbb-6	B0563.9	K10H10.4	pmp-1				Y66H1A.8	skr-9
	H16O14.77		cpb-1	T05A1.16		F55C5.2	C23F12.4	catp-4	C44B7.12				egrh-2	C06A12.3
	spd-3		cpZA-2	msp-76		R90.12	ZK899.1	F19H8.7	ppp-1				col-109	F11E6.11
	ZK381.52		crh-1	K01H12.4		T01D3.3	F41E7.20	tag-297	sqv-7				F55A8.5	ears-2
	F55G1.5		cyk-1	nhr-100		D1086.18	F41E7.7	Y54E2A.4	F32A5.11				Y76B12C.4	lem-4
	R05G6.18		cyp-13A5	T13F2.9		H39E23.3	F41E7.11	rbm-28	puf-8				C23H5.8	faah-3
	F45E4.17		cyp-25A1	msp-78		ZC376.8	elt-2	Y53F4B.13	ZK1290.14				grl-20	Y55F3AM.11
	mvb-12		cyp-37A1	msp-56		F40G12.10	flp-19	Y46E12BL.2	R07G3.7				Y94H6A.5	rpc-11
	moc-3		D1005.t1	nspd-2		C15H11.1	F13E6.10	F23F1.4	F18A1.8				Y94H6A.10	Y41D4B.24
	H09I01.2		D1037.1	ssq-1		F21A3.3	vhl-1	pqn-85	nhx-2				Y54G2A.12	M70.4
	F35H10.5		D2023.8	msp-77		twk-34	F08G12.8	W07E6.2	moa-2				Y54G2A.65	Y94H6A.16
	F17E9.2		D2045.2	msd-2		F47H4.2	sto-4	mlt-8	C06A8.8,srh-39				Y54G2A.49	Y94H6A.12
	D1046.3		daf-4	msp-36		Y59A8B.t5	C34E11.4	T04B8.5	ZK669.2				clec-173	Y54G2A.52
	F58G6.3		daf-5	C04G2.9		Y51A2D.21	xtr-1	col-40	hda-2				M02B7.7	ced-10
	K07F5.12		dcaf-1	ttr-54		W04E12.4	T24D3.2	sut-1	T05H10.3				col-34	Y37E11B.6
	F32B6.13		dcap-2	daf-14		Y113G7C.1	T18D3.7	lin-42	emb-27				ZK180.5	CC8.2
	ent-4		dcr-1	Y43C5A.3		cnc-7	K03A11.5	math-4	mig-5				col-110	Y37E11AM.2
	Y43C5A.4,Y43C5A.7		dct-7	K08C7.7,fmo-1		Y38H6C.7	F18H3.1	ZK250.13	F14F11.2				col-111	dct-7
	R09E10.15		dct-8	grl-21		mnr-1	C04A11.5	C33C12.10	dod-23				T28H11.7	Y24D9A.10
	F01G4.4		ddl-2	Y69E1A.2		oac-39	C04C11.1	Y59C2A.3	cut-3				C02B10.3	ZK180.3
	C29F4.7		denn-4	B0035.21		lipl-3	T24C2.5	K09F6.6	F07H5.10				nspd-3	miro-1
	B0035.20		dgk-4	ZK809.10		Y50D4A.6	T10B10.4	K09F6.9	F46C5.1				Y59E9AL.6	Y17G9B.8
	H02I12.10		dhhc-8	inx-9		trim-9	flp-32	K09F6.10	T07D4.5				ZK354.7	Y4C6B.100
	ZK792.12		dhs-11	ZK822.4		F59A7.2	F38E9.6	K09F6.7	C18E9.10				C39H7.70	Y73B6BL.27
	ZK617.12		din-1	ZK822.5		C45H4.t1	T25D1.t1	nep-2	F44G4.3				C06E7.88,spe-27	C01B10.3
	F11A10.9		dkf-2	B0001.6		cyp-32B1	C53C11.2	ptc-3	C07H4.1				C46G7.5	C06G3.8
	him-6		dlg-1	smz-1		F41B5.11	F57C12.2	Y110A2AL.20	W07A12.8				pqn-22	Y43B11AR.3
	B0564.7		dZA-2	F55G11.8		C29G2.6	mrp-1	F14D2.19	T26C5.4				bicd-1	sqst-2
	B0564.2		dog-1	dod-22		ndx-2	T19D7.6	Y49F6B.12	H32K21.1				drh-2	T12B3.4
	cox-11		dot-1.1	Y45F10B.3		F35F10.14	T13G4.4	col-71	cam-1				deb-1	valv-1
	Y67H2A.7		dph-2	ent-6		R08F11.1	cebp-1	apd-3	gss-1				grsp-3	C46A5.5
	Y62E10A.6		dpy-22	C47A4.5		cyp-33C8	Y102A11A.5	dyf-14	chil-13				col-113	C06A6.5
	pik-1		dpy-23	T27E7.1		R08F11.4	F48B9.8	T05A7.6	T15H9.2				grl-4	dnc-4
	nol-9		dpy-28	Y57G11B.2		grl-5	aakg-4	F10G7.9	mop-25.2				ttm-4	clec-52
	smy-8		drh-1	dmd-6		nas-9	nlp-2	F10G7.10	Y53C12A.10				F13B6.3	acdh-13
	Y45F10D.7		drh-2	Y57G11C.52		ugt-12	T07D1.2	F26G1.5	Y53C12A.3				F33D4.12	hst-1
	R05A10.10		duo-1	Y105C5A.1285		Y58A7A.9	F52H2.3	rig-6	Y53C12B.7				F33D4.6	T28C6.8
	Y57G11A.225		dur-1	dlc-3		C52A10.1	F52H2.5	col-17	R53.2				exc-9	T11B7.2
	Y57G11C.1130,Y57G11C.8		dyn-1	Y116A8C.29		ZC250.4	F52E4.5	col-73	ZK971.1				mec-17	C01F6.14
	fcd-2		dys-1	Y116A8B.4		anr-23	unc-78	pld-1	clec-61				rig-4	C47E12.3
	Y73F8A.1173		E_BE45912.2	C06A12.3		F57F4.2	C07A12.7	F09E5.10	C14A4.6				nhr-31	R11A8.1
	Y105C5B.15		E02H9.3	kgb-1		dre-1	ZC449.4	F59E12.15,F59E12.6	C14A4.7				nsy-7	F12F6.2
	Y116A8C.13		ears-2	Y55F3AM.11		ZK1055.6	mboa-3	F59E12.9	M106.8				rabs-5	acl-3
	rom-4		eat-17	col-104		ets-7	F46G11.4	bli-2	M106.7				F35H10.10	bre-5
	K11H12.12		eea-1	Y104H12A.t2		T23B12.8	F13D11.3	C25H3.8	egg-3				C53D6.10	F11A10.6
	K11H12.13		efl-2	col-109		H14N18.4	C15H9.11	K05F1.9	F33A8.4,col-83				C46C2.8	dnj-26
	Y55F3BR.14		egg-5	Y94H6A.12		C25E10.8	C03B1.14	R12C12.8	C47G2.4				T20D3.11	flp-9
	faah-3		egl-3	Y54G2A.52		B0222.5	F41B4.2	F40H3.6	T24F1.5				hsp-12.6	K08D8.6
	C50A2.t2		egl-8	Y24D9A.10		C50F4.8	C54D1.7	C32D5.10	C33B4.4				dcaf-1	tag-115
	rpc-11		ego-2	R08C7.18		F58E6.5	C01C10.2	ani-2	ooc-3				pis-1	Y45F10C.2
	Y41D4B.28		ekl-6	col-110		ZK856.18,ZK856.5	sox-2	C56C10.11	Y62F5A.12				W08D2.11	T23G4.3
	C23H5.6		ent-4	Y17G9B.8		T21C9.9	mec-7	dpy-10	F54D5.9				ssp-10	Y45F10D.10
	M70.4		epg-5	T28H11.7		H19N07.3	ZK154.6	tra-2	F54D5.5				sss-1	vamp-8
	Y54G2A.68		epi-1	msp-55		K10D6.17	sdpn-1	lst-6	C47D12.5				dur-1	tra-3
	Y55H10A.3		eri-3	soc-2		F38B7.15,F38B7.16	F47E1.14	mct-5	C44C11.t1				W01B6.8,col-2	Y57G11C.36,Y57G11C.44
	ced-10		eri-6	nspd-3		flr-2	B0416.11	col-36	F15A4.10				C04G2.8,egl-38	Y51H4A.5
	taf-2		eri-7	nspd-6		cdr-4	flp-3	E04F6.6	T21B4.21				K08F4.5	skr-8
	Y37E11B.5		ets-4	Y59E9AL.6		egl-10	flp-2	C30G12.6	F35C5.12				ech-8	hke-4.1
	Y37E11B.6		ets-6	msp-51		W04D2.11	oac-14	wrt-10	oig-2				R09E10.2	C30H6.9
	taf-6.2		F01E11.18	msp-59		R90.1	acl-5	ztf-17	drr-1				ssp-34	trpp-1
	Y37E11AM.2		F02H6.2	C39H7.70		somi-1	rme-4	T01H3.2	gst-20				Y69E1A.1	F33E11.7
	dct-7		F02H6.4	C39H7.4		T10G3.1	F47B10.5	spv-1	gst-19				C08F8.6	srp-2
	ZK180.3		F09E5.10	pqn-22		F09F3.15	linc-33	swsn-7	K09E4.3				gtl-1	K10C9.3
	miro-1		F10C2.5	ugt-19		T16A9.5	D1053.4	sap-49	Y54G11A.19				T22B3.3	wrb-1
	T08B6.64		F10D7.5	sams-5		K02E11.10	Y62H9A.15	M110.11	btb-19				unc-22	cdc-25.2
	Y4C6B.100		F10F2.2	Y73B6BL.27		F08H9.15	gei-3,nhr-27	col-77	clec-147				T12G3.2	Y40B10A.10
	T19E7.27		F10G7.10	C01B10.3		C47E8.10	snx-17	col-38	Y53F4B.3				oac-59	irg-3
	M03D4.78		F10G7.5	C17H12.6		nspa-10	C49F8.3	C34C6.2	gst-26				col-131	F53E10.1
	Y73B6BL.14		F11A5.6	Y43B11AR.3		Y6E2A.4	pab-2	C34C6.4	Y53F4B.48				W02A2.8	angl-1
	drh-1		F11A5.9	ZC477.7		F21H7.2	rtw-5	K08F8.13	gst-28				uso-1	W02G9.3
	C06G3.8		F12B6.2	grl-4		F13A7.1	nspc-20	rha-1	gst-39				Y45F10B.13	Y45G12B.2
	his-61		F13B6.3	F42C5.9		T05E12.3	C11G10.1	T24B8.7	H10E21.1				B0513.5	F54E2.1
	C46A5.5		F13B9.1	sqst-2		C18D4.12	phat-6	clh-5	C29F9.3				tag-273	apx-1
	dnc-4		F13D12.3	T12B3.4		Y6G8.2	K09A9.8	T26C5.5	C29F9.2				Y105C5A.1268	C17E7.4
	T09A12.6		F14D2.2,bath-27	valv-1		C31G12.4	F22H10.6	C06C3.10	sec-20				pmp-4	B0213.21
	acdh-13		F14H3.5	F13B6.2		B0462.5	F41G4.8	nhr-19	taco-1				egl-8	B0213.23
	C53D6.16		F17E9.2	F45E4.5		C25F9.5	C30G4.4	fzr-1	Y34F4.1				F56E10.1	H43I07.3
	C47E12.3		F19B2.12	C46A5.4,klo-1		srw-85	H18N23.2	ZK1307.2	kbp-4				Y108G3AL.10	K11D12.12
	R11A8.1		F19B2.5	exc-9		B0399.t7		Y53C12B.1	F58B6.6				F33E11.2	sid-1
	F12F6.2		F19F10.11	nhr-31		Y43F8C.3		F52H3.6	F53A3.7				srh-2	F08F3.4
	acl-3		F19G12.t1	B0218.7		Y116F11B.18		let-268	Y71H2B.1				Y50D4C.10	F25B4.4
	ZK617.13		F20D1.21,F45B8.5	T28C6.8		F53F8.4		ubxn-5	Y71H2AM.24				unc-34	F44E7.2
	bre-5		F21A3.11	T11B7.2		T03D8.6		nrde-2	F56F11.4				Y50D4B.3	C13F10.2
	B0001.12		F22E5.17	C53B4.3		Y73B3B.5		nep-26	C44B11.6				Y75B7AL.5	F18E3.11
	K08D8.6		F22G12.4	C53D6.10		aagr-4		stip-1	R148.4				tag-304	F18E3.13
	tag-115		F22G12.5	C53D6.7		C05D9.3		pqn-47	Y53G8AR.7				hsp-16.41	C54F6.5
	unc-26		F22H10.6	Y73F4A.1		tsp-9		F59B10.4	Y53G8AR.5				ifc-1	K07C11.3
	Y45F10C.2		F23H11.4	C01F6.14		H42K12.3		F59B10.5	mrpl-35				asp-8	K07C11.14
	T23G4.3		F23H12.10	pcp-2		T14G11.4		F59B10.6	rpl-37				K09H11.1	clec-218
	Y37A1B.17		F25H2.7	ethe-1		C14A11.14		R166.2	anr-9				ZC404.2	ucp-4
	Y57G11C.45		F26A1.14	htas-1,ins-7		F53B3.6		R166.7	wdr-5.1				unc-70	coq-6
	clec-190		F26F2.7	msp-81		K10B3.1		mpz-1	dph-1				C33G8.3	ZK287.9
	C35D6.6		F26F4.8	ssp-10		vit-5		ect-2	cyp-25A2				C33G8.2	ZK287.7
	set-26		F26G1.1	F32B6.4		wrt-6		vps-11	snpc-3.4				Y97E10C.1	C51E3.9
	Y43D4A.10		F26H11.8,mes-2	sss-1		sup-12		M106.2	asd-1				asp-12	ugt-49
	Y116A8C.10		F28B3.1	gipc-2		vit-2		col-81	R74.7				ZK994.7	ocr-1
	Y116A8C.9		F28B3.4	C04G2.8,egl-38		H28G03.2		unc-53	R10E4.1				F59E11.5	jmjd-5
	Y116A8C.50		F28C1.3	msp-38		C41G11.18		ptr-13	B0285.4				F21C10.7	anr-7
	C30H6.9		F30B5.4	ech-8		puf-9		F37H8.6	M88.7				H24G06.1	T11F9.21
	cTel3X.2		F31C3.3	nspd-7		C45B2.16		C47G2.15	B0393.3				col-146	C55A6.10
	Y38C9A.1		F31C3.6	R09E10.6		C45B2.2		sqt-1	C38D4.4				F40F9.3	F55A11.4
	W07B8.1		F31F6.1	T07G12.5		C45B2.8		rmd-3	C38D4.9				F58E6.13	D2023.1
	wrb-1		F32A7.5	K08C7.6		T25B2.2		aars-1	C35D10.7				fshr-1	F58H1.8
	Y40B10A.10		F32B4.4	ssp-34		nhr-173		W02B12.12	cee-1				AC3.5	anr-15
	angl-1		F33E11.2	T25B9.1		R03E9.9		nep-1	wip-1				T21C9.6	dars-2
	kel-8		F33E11.3	swt-3		R03E9.8		trr-1	mdt-11				F17C11.2	F23H12.3
	Y45G12B.2		F33H2.5	T11G6.2		B0403.5		F13D12.9	R144.3				col-153	erg-28
	C24B9.17		F34D10.4	Y69E1A.1		F46H5.2		npp-3	R144.13				clec-223	far-5
	F54E2.1		F35D11.3	M7.12		ttr-30		vps-15	C45G9.2				T03F7.7	inft-2
	apx-1		F36A2.13	C05C12.5		F46C8.10		cyn-16	dpy-17				col-157	F53F1.3
	C49G7.6		F38B7.3	T22B3.3		ZK154.1		cnt-1	ZC155.8				F38B7.3	F53F4.12
	H43I07.3		F39B2.5	M117.6		F45E1.4		pqn-87	toc-1				T04F3.1	swt-6
	sid-1		F39C12.1	T12G3.11		M60.13		Y57A10A.40	R02F2.4				col-158	F40G12.11
	Y47A7.1		F40D4.17	dnj-26		F55E10.10		ceh-100	F56D2.2				sma-1	clec-56
	C18C4.13		F40H3.6	oac-59		H03E18.1		Y38E10A.14	B0336.13				F10C2.5	clec-54
	F25B4.4		F43D2.2	F28D1.13		nlp-7		Y38E10A.17	him-10				ZK863.10	mpst-3
	C10F3.9		F43D9.3	col-130		twk-18		Y38E10A.30	C28H8.1				fipr-2	fil-1
	C13F10.2		F43H9.3	flp-9		F47E1.2		snrp-200	nop-1				F28C1.3	T01C3.11
	C54F6.5		F45H7.t1	clec-187		F47E1.17		snf-5	attf-4				F45D3.15	mut-15
	Y97E10B.12		F47E1.4	ZK896.5		gap-2		F58G1.3	Y42G9A.2				C14C10.1	C01G10.7
	D1014.11		F48E8.4	dod-24		C11E4.11		Y38F1A.1	F42A10.9				nid-1	T01G5.7
	K07C11.3		F49E12.9	vamp-8		him-4		col-86,rict-1	C16A3.2				lipl-1	Y75B12B.16
	C16D9.14		F52G3.1	col-133		ZC506.1		mltn-1	ddo-3				T16G1.16	C29F3.7
	coq-6		F53H1.3	tra-3		cbs-1		F32A11.3	F37A4.2				F15B9.8	C29F3.9
	ZK287.7		F54A3.6	Y57G11A.2		fip-5		moe-3	srv-1				zip-5	T26H5.14
	F25D1.9		F54B3.1	F13G11.144		daf-12		mac-1	F31E3.6				cut-2	F57A10.4
	T21C9.14		F54D1.6	Y57G11C.36,Y57G11C.44		F31B12.9		sam-10	K04G7.1				col-162	F36G9.18
	F53H10.4		F54D10.7	dpy-4		egl-15		tbc-14	F56C9.3				C56A3.12	T10C6.6
	C13G3.8		F54D11.2	col-135		lpr-3		Y48E1B.2	T20B12.3				D1086.17	F22B8.7
	jmjd-5		F55A11.4	Y51H4A.7		lpr-5		rpoa-1	tbp-1				K02E11.5	cth-1
	T19C4.20		F55F10.1	Y51H4A.8		lpr-4		ins-37	H14A12.3				sss-2	F44G3.2
	T19C4.19		F56A8.5	col-138		lin-14		Y51H1A.2	cup-5				F08H9.2	Y102A5C.2
	K10D6.7		F56D6.8	T28F3.8		tag-241		cyp-37A1	ZK686.1				T01G5.8	T19C9.8
	anr-7		F56D6.9	C49C3.9		adt-1		daf-5	C29E4.12				F21A3.5	skr-5
	T03F7.8		F56E10.1	B0348.2		ugt-50		Y48B6A.1	K12H4.2				acs-2	ztf-25
	C55A6.10		F57B10.9	trpp-1		alh-13		Y54G11A.1	mrpl-18				F11A5.9	phf-14
	duo-1		F57C9.7	srp-2		pqn-18		lin-7	D2007.1				F21H7.5	Y59A8B.t5
	F55A11.4		F58D5.5	K04F1.9		F18H3.4		agl-1	cids-1				T13F3.8	Y37H2A.14
	D2023.12		F59A1.t3	comt-3		mct-3		K10H10.15	C02F5.13				dkf-2	C08E8.4
	F58H1.8		F59A1.t7	irg-3		elt-3		nhr-61	mrpl-32				Y102A5C.5	ZK228.4
	dars-2		F59A2.2	F53E10.1		D1025.10		Y53F4B.9	F42H10.2				Y102A5C.6	Y69H2.7
	R07B7.10		F59A2.6	W02G9.3		nhr-3		Y53F4B.18	K02D10.8				T05E12.8	Y39B6A.21
	C51F7.3		F59E12.15,F59E12.6	ifc-1		sym-1		hpo-29	K01F9.6				ZK218.23	mrps-28
	erg-28		F59E12.9	asp-8		C27C12.9		Y50D7A.3	ZK643.9				F59A1.t1	fog-2
	inft-2		F59H5.1	C36C5.5		tag-299		Y50D7A.11	ZK643.2				Y17D7B.10	fbxa-114
	F53F1.3		faah-3	T24A6.1		C33A11.1		Y50D7A.2	R08D7.2				Y39B6A.37	cdkr-3
	swt-6		fan-1	R08E5.3		K09A9.6		Y50D7A.14	zif-1				M04C3.5	K02E2.11
	H39E23.4		fasn-1	C17E7.4		K09E9.12		unc-45	ZK512.11				nlp-25	fce-2
	F40G12.11		fat-5	T19H12.3		nhr-48		C09F5.1	ZK512.4				grsp-1	F26F2.7
	C01G10.7		fbxa-106	C02E7.6		F38E9.1,nas-39		ptl-1	M01A8.1				mlt-11	W03F9.2
	T10C6.6		fbxa-107	F08F3.12		hda-4		trpp-11	C40H1.7				phf-10	W03F9.4
	cth-1		fbxa-203	T05C3.6		mbl-1		K02F3.2	flp-25				dod-19	C14C6.12
	Y32B12B.4		fbxc-32	hex-2		T25G12.3		Y82E9BR.5	cpar-1				ZK6.11	comt-4
	F14D1.2		fbxc-50	K04A8.1		C36E6.8		M01G5.1	B0464.9				sqv-6	C45H4.14
	F59A1.t3		fcd-2	ZC404.2		nhr-1		Y39A3CR.5,hlh-33	tag-342				Y50D4C.9	cyp-32B1
	phf-14		fli-1	F20A1.1		unc-96		pqn-41	F55H2.5				Y50D4A.10	C29G2.6
	Y59A8B.t6		flp-6	fkb-3		C44C1.6		ppk-2	trpp-3				hsp-16.2	Y45G12B.3
	fbxa-107		fnci-1	F18E3.11		zfp-3		gcn-1	ZK1098.2				tnt-4	ugt-64
	Y51A2D.37		fpn-1.1	F18E3.13		F53B1.4		C39B5.5	ZK1098.11				T22F3.11	W08A12.2
	Y51A2D.38		fre-1	Y97E10C.1		dpy-3		iffb-1	F58A4.6				T27C4.1	C17E7.13,C17E7.9
	Y69H2.7		fshr-1	F40A3.2		T03G6.3		E02H9.3	usp-46				Y47D7A.15	C17E7.12
	C54E10.t1		gap-3	F40A3.1		igcm-3		Y54F10AM.6	ZK632.14				Y47D7A.13	coh-4
	Y39B6A.t8		gcn-1	sptl-2		unc-2		gpa-17	arl-5				C03A7.12	Y47D7A.6
	Y39B6A.73		gcn-2	ech-3		kin-29		Y71H2B.11	F40F12.9				Y47A7.2	skr-14
	Y43F8A.9		gei-3,nhr-27	F43H9.4		sax-3		ppfr-4	ttr-1				C18C4.5	rft-1,rft-2
	Y43F8C.t2		gex-2	clec-218		T27A10.6		let-805	K03H1.7				C10F3.15	Y61A9LA.11
	mrps-28		gfi-1	T23B12.11		tag-278		klf-1	ins-22				F17A9.5	mut-14
	mrp-7		glh-3	B0507.2		T19D2.2		H05C05.1	ins-23				K04A8.13	F44E7.5
	Y43F8C.18,ani-3		glh-4	F59E11.5		nhr-45		H06I04.1	T16G12.4				C13F10.4	ZC250.4
	Y113G7A.t3		glo-4	fip-2		aqp-8		R148.5	T16H12.1				C05C8.7	pcm-1
	fog-2		gly-13	anr-33		acn-1		R148.3	ttll-4				cnc-9	F29G9.14
	cdkr-3		gly-4	gsnl-1		W01C8.5		gei-1	T20G5.8				ddo-2	jamp-1
	K02E2.11		gon-2	haao-1		C14F11.6		F59A2.2	urm-1				col-43	ubh-1
	fce-2		gon-4	col-146		sgca-1		F59A2.6	orc-1				F52E1.17	ugt-41
	F26F2.7		grsp-2	ZK287.9		gei-15		pph-6	orc-4				T23B12.12	C05C8.5
	Y44A6C.4		gsto-3	aqp-4,marc-1		F41B4.3		C32A3.6	Y39A1A.14				nhr-144	W02D7.4
	abt-4		gtl-1	hrg-3		col-173		alkb-8	M142.8				col-145	W02D7.5
	F41H8.5		H03A11.2	R04B5.5		lam-2		nrde-1	Y52D3.2				glo-4	T23B12.8
	C39F7.6		H04D03.6	C51E3.9		dpy-7		R74.2	strd-1				ugt-17	C25E10.8
	Y75B7B.2		H05C05.1	B0024.4		unc-98		R10E4.7	Y47D3A.35				egl-3	F21C10.9
	comt-4		H05L14.2	K07C5.17		C53C9.2		cdk-12	Y47D3A.32				ric-4	ZK682.9
	Y5H2A.5		H06I04.1	ugt-49		ZK154.4		ckb-2	Y47D3A.20				crm-1	K06A4.15
	W02G9.7		H17B01.t1	AC3.5		C17H11.6		B0284.1	pen-2				col-12	C50F4.8
	C17E7.13,C17E7.9		H37A05.4	C35A5.6		K02A6.3		B0284.2	Y66D12A.10				saeg-1	ztf-9
	C17E7.12		haf-4	best-14		inx-5		R07E5.1	Y66D12A.9				F58B4.12	tag-120
	coh-4		hcp-6	ocr-1		F41D9.2		F56F3.4	C24H11.5				K10D6.2	T07C12.12
	rft-1,rft-2		hda-10	D1054.8		wrk-1		cdh-4	Y75B8A.11				grl-7	ZK856.16
	Y61A9LA.11		hex-3	F58B4.5		B0416.7		F35G12.5	pie-1				F58H1.7	ttr-23
	mut-14		him-6	F17C11.2		flp-20		col-89	Y37D8A.8				mans-2	D1054.1
	F44E7.5		his-60	col-153		F21A10.2		mel-28	mrps-10				clh-6	F32D8.4
	F29G9.17		his-61	cnc-10		mig-15		tag-325	Y39E4B.5				col-37	spp-16
	jamp-1		his-67	T19B10.2		scl-22		F26F4.2	F56A8.4				lon-3	H19N07.3
	gfi-1		hlh-11	clec-222		plc-1		rpb-2	F56A8.5				myo-3	C06H2.7
	ubh-1		hmg-11	T03F7.7		W03G11.4		F54D8.6	Y43F4B.10				ssp-35	T04F3.4
	F46E10.15		hmt-1	F55C10.5		nspc-14		sax-2	Y43F4B.9				fipr-1	D2023.8
	K04A8.16		hpk-1	ccch-1		F17E5.5		cid-1	F11F1.6				F23H12.10	C27A7.6
	C50E3.13		hsp-12.6	nhr-101		scd-1		gro-1	kel-3				cal-1	cdr-4
	F43H9.3		ife-5	D2023.1		col-182		F48E8.4	taf-9				grl-23	cdr-2
	C25E10.10		igdb-2	anr-15		obr-3		par-3	aqp-11				cyc-2.2	F53F4.16
	K06A4.15		inft-2	F23H12.3		hlb-1		F54E7.10	sid-2				F18E2.1	swan-1
	tag-120		ing-3	K01D12.15		sym-4		hpo-10	F54C4.4				C44H9.5	R10D12.19
	T07C12.12		itr-1	K01D12.18		tag-172		dct-6	C29F9.12				T16G1.9	K02E11.7
	K08H10.13		itx-1	C14C10.1		C44H4.12		cyk-3	T19C3.3				F53F1.6	F47B8.4
	ZK856.16		jmjd-2	R11D1.10		mlt-9		thoc-2	T24C4.4				fmo-4	R02D5.8
	daf-36		K02B12.5	T16G1.16		H03A11.1		let-716	T24C4.5				H37A05.4	C53A5.16
	K07C5.10		K02E2.6	T16G1.13		wrt-4		vps-16	T12B5.17				K02E11.4	ZC412.10
	D1054.1		K03C7.15,K03C7.9	far-5		F59F4.1		F20H11.4	ave-1				F47B8.3	C30G7.4
	secs-1		K07A12.4	zip-5		F01G12.15		F37A4.5	Y67D2.5				unc-112	cpr-3
	F32D8.4		K07E8.7	col-162		C06G1.5		lim-8	Y67D2.7				obr-2	Y6E2A.4
	VK10D6R.t1		K08A8.12,K08A8.19,K08A8.7	C50B8.6		F35B3.4		ten-1	pvf-1				T26H5.4	haf-3
	T03F7.14		K08E4.2	F53F4.12		ptrn-1		K04C2.2	polh-1				F21A3.9	F14H3.5
	D2023.8		K08H2.3	F53C11.1				let-711	cic-1				T03E6.8,T03E6.9	F10A3.17
	F58H1.15		K09E3.4	F53C11.9				F11H8.8	W04B5.5				Y32B12C.5	gst-22
	C27A7.6		K09E4.2	D1086.17				T04A6.5,Y80D4G.1	E02H9.7				ddo-1	W06G6.11
	ZK836.4		K09F6.10	D1086.8				fbn-1	H05C05.2				dpy-21	fbxa-206
	F53F4.16		K09F6.11	T16A9.6				ZK112.3	fipr-29				lon-8	T05E12.3
	H37A05.5		K09F6.13	K02E11.5				ncl-1	Y53G8B.2				R10E8.1	F40D4.16
	R02D5.15		K09F6.4	F47B8.8				tyr-1	C44B11.4				Y17D7B.4	lsy-27
	R02D5.8		K09F6.6	sss-2				best-24	M01F1.9				Y17D7B.7	F20E11.17
	C53A5.16		K09F6.7	C15H11.1				kle-2	C54C6.6				pro-3	C18D4.12
	F43D2.2		K09F6.9	F23B12.4				col-90	C14B1.12				Y39B6A.70	C18D4.6
	F14H3.5		K11H3.4	F08H9.2				F54H12.7	C14B1.9				srw-86	Y37H2A.12
	gst-22		K12D12.5	clec-56				cit-1.2	evl-18				M04C3.1	Y51A2A.16
	T13F3.6		kcc-2	R02D5.3				dpf-6	C36A4.4				Y43F8C.13	Y39B6A.40
	fbxa-206		kdin-1	ssp-33				prp-8	ZK1058.5				clec-49	Y39B6A.10
	F59A1.t7		kel-8	Y50E8A.1				C30A5.14	C03C10.9				ncx-1	fre-1
	fbxa-106		ketn-1	W06A7.2				C02F5.15	rnf-5				F19B2.5	B0250.3
	Y37H2A.12		lam-1	nspa-5				knl-1	C16C10.1				Y113G7B.12	B0250.7
	C08E8.t3		let-19	mpst-3				met-2	zhit-2				B0250.18	sec-22
	ZK228.3		let-363	hil-1				R05D3.12	nth-1				F53F8.9	C05D9.12
	Y51A2D.27		let-765	F02D8.4				pac-1	R10E4.9				Y73B3A.t1	tsp-9
	Y39B6A.40		let-805	T01G5.7				fip-1	B0285.12				T08D2.11	dhs-25
	Y39B6A.10		lin-10	C29F3.7				vps-33.1	R07E5.11				F13C5.2	F09E10.1
	C25F9.t1		lin-13	C29F3.9				pat-2	F35G12.7				F19G12.9	R11B5.11
	B0399.t15		lin-15A,lin-15B	T26H5.14				grl-25	T23F11.6				Y59E1B.14,Y59E1B.t1	clec-265
	B0399.t10		lin-40	F57A10.4				glp-1	pal-1				Y102A11A.3	K10B3.1
	Y43F8C.t9		lin-49	F44G3.2				dos-1	C35D10.10				C18B2.3	rgs-7
	W04E12.13		lin-56	F21H7.5				sec-16	C35D10.13				R08E3.3	ckc-1
	fre-1		lin-59	T19C9.8				ZK512.10	clec-5				K05B2.2	F47B7.2
	Y73B3A.18,Y73B3A.20		lin-65	skr-5				cpb-1	F26F4.6				C24H10.2	dpy-23
	K03E6.8		lir-2	F59A1.t1				cbp-1	kbp-2				dlg-1	F02E8.4
	F49E7.5		lrk-1	dcar-1				K03H1.5	C26E6.12				unc-97	T07F12.2
	C05D9.12		lrp-1	Y59A8B.t5				nac-3	C27F2.9				T22B7.3	sek-3
	D1005.8		lrp-2	Y37H2A.14				mua-3	C27F2.10				col-167	inx-3
	F09E10.1		lst-6	C08E8.4				Y70G10A.3	R144.10				ets-4	C45B2.2
	B0344.1		M01G5.1	Y39B6A.21				vglu-2	R144.6				svh-2	C34H3.3
	F53B1.10		M02B7.7	nlp-26				vglu-3	R144.12				col-172	T22E5.1
	T01B6.6		M70.4	Y43F8C.9				T07C4.10	R144.15,R144.16				nas-11	C15B12.1,C15B12.8
	F47G3.7		madf-6	mnr-1				M03C11.3	C45G9.7				atg-2	ttr-30
	F53B3.11		madf-7	Y44A6D.2				D2045.7	T10F2.5				F01E11.18	hil-3
	K03C7.15,K03C7.9		mbtr-1	W03F9.2				rabx-5	C34E10.10				adt-2	M60.13
	T06F4.4		mcd-1	C14C6.12				fmo-3	skpt-1				unc-18	F55E10.10
	dpy-23		mcm-10	T02B11.3				dpy-28	F54E7.9				C39D10.3	F08F1.4
	F02E8.4		mct-4	Y50D4A.10				klp-7	ska-3				C34D10.3	C35B8.4
	F46H6.9		mdt-29	F36H9.4				hex-3	eng-1				pkc-2	B0416.4
	C05E11.17		mec-7	Y32G9A.10				Y48A6B.10	F01F1.11				fln-2	cbs-1
	K02G10.9		mel-46	C29G2.6				rsa-2	wht-7				col-176	fip-5
	C39E6.9		met-1	Y73C8B.3				Y48A6C.4	C23G10.11				T06H11.11	F54F7.6
	H28G03.9		mig-38	ugt-64				Y47D3A.29	F47D12.6				F13E6.10	F19H6.4
	C25F6.13		mon-2	W08A12.2				aakb-2	bath-41				sma-9	alg-1
	T23F2.10		mrp-1	cyp-33C8				T28D6.3	Y102E9.t1				M153.1	E02H4.7
	W01C8.12		mrp-7	K07C6.16				Y66D12A.19	brc-2				T18D3.7	tap-1
	inx-3		mrt-2	T09H2.2				gly-8	flap-1				T24D5.11	tag-299
	C16E9.10		mtk-1	C49G7.10				crh-1	F31E3.10				T24D5.6	lin-15A,lin-15B
	K08A8.12,K08A8.19,K08A8.7		mtm-1	Y47D7A.6				Y41C4A.11	ger-1				R09A8.9	acl-1
	F26A10.20		mua-3	Y47D7A.15				Y75B8A.7	lin-37				spin-3	F31B9.3
	C39D10.17		myo-3	C37H5.13				Y75B8A.8	F37C12.10				F18H3.1	sur-7
	C14F5.7		mys-2	ugt-12				Y75B8A.31	B0361.6				arrd-25	F22H10.2
	F45E1.9		mys-4	H23N18.5				sql-1	F56C9.8				akt-2	rab-6.2
	F08F1.4		ncl-1	C02E7.7				ssl-1	F56C9.11				C37E2.7	cTel55X.1
	F08F1.15		nfyb-1	Y58A7A.1				epg-3	gos-28				K04G11.8	T08D2.1
	C28G1.7		nhr-23	C52A10.1				unc-25	F08F8.4				rbc-1	ugt-46
	C06E2.14		nhr-274	hmgs-1				osm-7	H14A12.5				F33C8.4	C14E2.12
	F47E1.4		nhr-88	ZC250.4				T12D8.9	tag-307				F46F2.12	gei-12
	C35B8.6		nos-1	F26F12.8				set-16	ZK688.9				C33A11.t1	AH9.1
	apa-2		nspc-20	F17A9.5				lit-1	ZK688.11				mec-5	F40F4.7
	R07B1.17		nspe-2	F13H6.3				tyr-2	pcp-5				taf-3	cht-1
	C07A4.4		nsy-1	C05C8.7				toca-2	ZK688.7				T01C8.10	C05E11.10
	F41E7.16		oac-14	ttr-10				mdt-29	C29E4.13				T08D2.6	ent-5
	pkn-1		otub-2	C37C3.7,ttr-33				nhr-80	C02F5.14				F57C12.2	aqp-8
	T21B6.15		oxi-1	tag-253				H10E21.4	tsp-1				ifd-2	T03G11.6
	F42E11.5		pab-2	F40A3.6				pat-4	C02F5.10				K03E6.7	chtl-1
	T25C12.10		pad-1	K07C11.8				K10F12.9	F10E9.7				cebp-1	pak-1
	T25C12.5		panl-2	C08D8.6				Y55B1BR.5,Y55B1BR.6	cutc-1				Y102A11A.5	T13C5.6
	C40H5.14		pcaf-1	T23B12.8				Y55B1AR.2	pqn-96				F49H12.12	K10C2.12
	cept-1		pcs-1	F41E6.12				T19C3.2	F42H10.6				T07D1.2	K10C2.8
	K08H2.3		pek-1	C25E10.8				tag-266	ess-2				F54G2.4	K10C2.7
	unc-84		pfs-2	swm-1				T17H7.7	fipr-16				spc-1	nep-4
	arrd-27		pgp-2	C25E10.12				fbxa-59	C13G5.2				klp-4	ZK154.4
	M163.12		pgp-9	T27E4.7				fbxa-60	polk-1				hrg-1	gpx-7
	R07D5.3		phf-10	F21C10.9				T12B5.15	ugtp-1				F20B6.9	nspc-4
	F39D8.7		pif-1	B0222.5				R06B10.8	F44E2.6				C52B9.8	erd-2
	K09E9.9		piga-1	C50F4.8				Y34F4.7	F44E2.9				C07A12.7	F44A6.4
	lin-15A,lin-15B		piki-1	nspa-11				rab-18	K01F9.2				mct-4	F47B10.9
	acl-1		pis-1	F58E6.5				mrpl-45	cdc-25.3				dpy-8	inx-2
	F31B9.3		pkn-1	ugt-47				pes-4	R107.2				T23F2.4	F08G12.2
	F52E10.11		pld-1	ZK856.18,ZK856.5				Y82E9BR.22	cya-1				acs-17	T04F8.2
	K09E3.4		plx-1	C12D8.23				Y82E9BR.16	T23G5.9				bca-1	nspc-9
	sid-3		pme-5	ric-4				Y82E9BR.18	rheb-1				T22E5.10	F42F12.4
	C53C11.4		polq-1	col-149				M01G5.3	mrps-23				K10C2.1	nspc-14
	F10D7.8		pop-1	col-150				snf-6	C48B4.6				ZK867.23	col-182
	cTel55X.1		pot-3	K07C5.11				Y39A3B.7	C48B4.8				C01C10.2	skr-20
	Y73B3A.1		ppk-3	col-12				Y54F10AR.1	C48B4.10				R03G5.6	mxl-3
	Y73B3A.10		pqn-41	Y32F6B.1				daf-2	C48B4.11				C39D10.8	F54B11.5
	C44C1.5		pqn-65	spp-16				Y53G8AR.8	C48B4.1				sdpn-1	ekl-5
	F19G12.t1		pqn-85	T04C12.11				Y53G8AR.9	F58A4.18				F55E10.6	M163.16
	D1005.t1		pro-3	T04C12.8				C34C12.7	F58A4.2				ifd-1	C27C12.1
	F09E10.13		prom-1	Y42A5A.5				sel-8	hcp-3				C43C3.4	F46F2.3
	gei-12		ptp-3	H19N07.3				mrps-31	set-3				C14H10.3	C02D4.16
	F25H10.8		ptr-21	C06H2.7				C46F11.4	sqv-3				C14H10.2	R11.4
	T06F4.21		puf-10	col-155				toh-1	R10E11.5				acl-5	linc-20
	F02E8.8		puf-6	C55A6.12				dpy-27	lin-52				ZC504.10	Y13C8A.4
	spat-3		pyr-1	C55A6.4				tir-1	ZK632.10				F47B10.11
	pqn-65		R01H10.7	C55A6.7				rcq-5	mrpl-36				Y71H9A.9
	F39C12.1		R03G5.6	F35B12.3,dhs-20				C30D11.4	K03H1.13				col-180
	M03F4.10		R04E5.8	tre-3				Y44F5A.1	K03H1.11				sma-5
	T03G11.6		R05A10.10	T04F3.4				T08A11.1	C05B5.8				C34E7.4
	chtl-1		R05D3.12	ssp-35				T08A11.2	ZK1128.1				C49F8.3
	C41A3.7		R06A4.2	cdr-4				R10E4.11	ZK1128.4				col-183
	C41A3.5		R06B9.5	cyc-2.2				evl-14	blos-1				col-185
	C41A3.6		R06F6.8	F57B1.9				B0285.3	unc-50				pab-2
	K10C2.12		R08E3.2	col-161				sel-5	rab-33				C11H1.3
	K10C2.8		R09A8.9	F53F1.6				sel-2	Y39A1A.3				nspc-17
	C36B7.6		R12C12.8	fmo-4				him-18	lron-10				nspc-20
	mec-7		R12E2.1	F53F4.13				emb-5	W09D10.1				Y16B4A.2
	F22F1.6		R148.t4	dct-17				F26A1.14	fipr-17				col-41
	F53A9.11		R193.2	F35E12.9				nhl-2	Y48A6B.7				H03A11.2
	R04E5.15		rabs-5	F35E12.8				set-2	Y47D3A.14				F46F2.9
	T19C11.3		rad-54	T16A9.5				C27F2.8	Y66A7A.2				eat-17
	T19C11.2		rbc-1	K02E11.4				morc-1	Y66D12A.21				F59C12.3
	C11E4.10		rbc-2	K02E11.7				paqr-2	Y66D12A.6,Y66D12A.7				C30G4.4
	C11E4.13		rbg-2	nspa-8				Y32H12A.8	Y66A7A.7				tps-1
	F08G12.2		rbr-2	ZC412.10				W03A5.4	Y41C4A.8				H18N23.2
	F52D10.13		rcq-5	W09D12.1				D1044.6	elb-1
	B0198.8		rfs-1	C30G7.3				polq-1	maa-1
	C02B4.11		rgr-1	C30G7.4				npp-10	Y79H2A.2
	ppk-3		rgs-2	obr-2				C05D10.4	gmn-1
	F02D10.13		rgs-9	Y75B12B.3				F47D12.7	Y75B8A.18
	T21H8.10		rhgf-2	gst-38				C05D11.8	pph-4.2
	F31F6.1		rig-4	F14H3.3				C05D11.9	arx-5
	piki-1		rme-8	F44G3.10				C05D11.13	Y37D8A.25
	F46F2.3		rog-1	F10A3.17				let-765	Y37D8A.4
	C30F2.6		rom-4	F13A7.11				sma-3	snpc-1.2
	F52E10.6		rpoa-1	W06G6.11				cra-1	F45G2.7
	K08B5.4		rpom-1	tni-3				abu-13	F45G2.10
	F22H10.6		rrf-3	Y68A4A.13				panl-2	cdk-5
			rsy-1	F16H6.10				cyk-1	Y76A2B.4
			sam-10	Y51A2D.26				B0280.17	acbp-5
			sas-4	Y43F8B.1				mup-4	prdx-6
			sax-2	ncx-1				lin-13	T07A9.12
			sbp-1	B0250.3				ZK688.5	mrpl-55
			sec-8	B0250.7				ZK688.10	nhr-76
			secs-1	F53F8.4				cit-1.1	K11H12.t1
			sel-2	Y44A6D.3				lin-36	K11H12.6
			set-16	C44C1.1				dcr-1	mrpl-2
			set-2	sec-22				col-91	Y55F3BR.11
			set-26	lmp-2				ZK353.10,ZK353.5	mrps-25
			set-9	F19G12.9				C06E1.9	rfc-2
			siah-1	C43H6.3				fli-1	Y77E11A.14
			sid-1	C14A11.14				B0303.11	jtr-1
			sid-3	clec-265				F44E2.4	tag-244
			sls-2.19	C15C7.7				ZK638.1	set-23
			sma-1	vit-5				M01A8.2	Y48A5A.3
			sma-9	ckc-1				emb-9	Y76B12C.8
			smg-1	C18B2.3				emb-30	ilys-2
			smg-2	ets-9				ced-7	Y69A2AL.2
			smg-8	F43C9.2				tag-76	Y69A2AR.16
			smgl-1	ZC449.8				gln-2	Y69A2AR.32
			smgl-2	sek-3				mog-1	Y54G2A.45
			smp-2	vit-2				kel-10	clec-85
			snf-6	C42D8.1				T07A5.8	Y54G2A.36
			snx-14	C25F6.30				M03C11.8	Y67D8A.10
			sos-1	C45B2.2				H04D03.2	grd-13
			spat-3	T25B2.2				D2045.2	kgb-2
			spc-1	T22E5.1				Y45F3A.1	F56D6.17
			spd-3	nas-11				Y39A1A.22	F56D6.16
			spr-4	sid-5				tat-3	F56D6.20
			sqv-6	cah-5				col-92	rnp-3
			srap-1	dnj-7				sls-2.14	dnj-15
			srh-2	ttr-59				Y48A6C.8	ttr-20
			sur-2	ttr-30				tra-1	F36A4.5
			svh-2	sek-1				Y47D3A.13	F15E6.4
			T02G5.4	dct-1				elo-8	R08C7.12
			T03E6.8,T03E6.9	F45E1.4				sbp-1	R08C7.1
			T03G11.6	C34D10.1				Y47D3B.15	F28E10.1
			T04C4.1	C18A11.3				col-96	F19C7.2
			T04D3.5	C18A11.1				gbf-1	cyp-31A3
			T04F3.1	R09F10.1				C24H11.13	msp-57
			T05C7.7	F08F1.3				Y56A3A.2	nbet-1
			T06G6.5	grd-14				faah-4	nlp-47
			T07C12.12	nlp-7				Y56A3A.16	Y4C6B.1
			T07C4.10	F53A9.2				Y79H2A.3	F41H10.4
			T08A11.1	F18G5.8				nob-1	ZK616.3
			T08B2.13,T08B2.t1	B0416.4				tim-1	T11F8.1
			T08D2.6	pkc-2				Y75B8A.24	puf-7
			T09F3.5	B0272.4				tat-1	T12E12.1
			T10B11.8	cbs-1				ani-1	H04M03.3
			T11B7.1,T28C6.7	F09B9.4				aakg-1	C49A9.5
			T12B5.15	yap-1				Y111B2A.9	C49A9.2
			T12G3.2	F13E6.5				epc-1	F58F9.3
			T14B4.1	ttr-14				Y111B2A.34	T13A10.64
			T16G12.6	C35C5.10				col-97	exos-2
			T19D12.1	rsd-3				T03F6.6	Y73B6BL.44
			T20D3.11	nspc-10				cua-1	hil-7
			T20H12.1	F42F12.3				arrd-17	C17H12.11
			T21E12.3,dhc-1	nspc-13				W06F12.2	H20E11.1
			T23E7.6	F19H6.4				T05C7.7	C34D4.3
			T23F2.4	ugt-50				T05C7.9	skr-16
			T23G4.3	C52G5.2				tpa-1	F55G1.6
			T24B8.7	F55F3.2				cogc-8	R05G6.4
			T24C4.4	mct-3				R02D3.1	nprl-2
			T24D5.11	elt-3				Y55F3BR.1	C08G9.1
			T24D5.6	linc-5				plx-1	nhr-8
			T26A5.2	E02H4.7				Y55F3AM.6	C50F7.5
			T27C4.1	nspc-16				Y55F3AM.3	swd-2.2
			T28F2.2	nspc-19				Y55F3AR.2	swd-2.1
			taf-1	tap-1				C44B12.12	mvb-12
			taf-2	F33C8.4				Y104H12D.3	moc-3
			taf-3	Y15E3A.16				W09G12.7	C07G1.15
			taf-4	nkat-3				F53H1.4	F35H10.6
			taf-6.2	K09E9.1				K08D12.6	F35H10.5
			tag-175	R11.1				denn-4	lys-10
			tag-184	T01C8.10				xpc-1	F17E9.2
			tag-304	mbl-1				R05C11.4	F42A9.6
			tag-325	rab-6.2				mca-2	C49C8.3
			tat-3	T25G12.3				T04C4.1	F21D5.1
			tbc-17	T08D2.1				Y38F2AL.12	oma-1
			tbx-9	R04A9.9				tftc-1	D1046.3
			ten-1	ifd-2				Y69A2AR.19	tpra-1
			tep-1	F39H12.3				Y69A2AR.46	C01F6.2,cpna-3
			tftc-1	cdo-1				Y69A2AR.50	fem-3
			tiar-2	pfn-3				daao-1	C46C2.7
			tln-1	C05D9.9				Y54G2A.50	Y11D7A.7
			tnt-3	ttr-37				Y54G2A.4	Y11D7A.22
			toca-1	B0410.3				M4.1	C10C5.7
			top-3	vit-4				Y67D8A.8	F58G6.3
			tra-1	vit-3				unc-33	nhr-138
			tra-2	cgr-1				smgl-2	cav-1
			trpp-10	sax-1				W07G9.3	npp-1
			trpp-8	T19D2.2				clec-79	ent-4
			trr-1	R02E4.3				R07C12.2	K08F4.3
			ttm-1	dgk-2				scrm-5	ttr-54
			ttr-26	aqp-8				dpy-13	C24F3.2
			tub-2	W01C8.5				ama-1	fmo-2
			ubc-15	F22F4.4				F55F10.1	R102.2
			uev-3	C09B8.4				ell-1	ZK593.2
			uggt-1	prx-3				igeg-1	ZK593.3
			unc-14	bca-1				R105.1	fic-1
			unc-22	mtp-18				Y17G9A.88	cyb-2.1
			unc-26	T13C5.6				T08B6.4	pfd-4
			unc-33	C14F11.4				ssq-2	B0035.18
			unc-34	K10C2.7				ssq-4	T01G1.2
			unc-40	ceh-60				C09B9.2	cyp-31A2
			unc-45	nep-4				C02B10.5	wht-2
			unc-68	F14B8.4				C24D10.2	H21P03.2
			unc-70	F14B8.6				lam-1	F58B3.7
			unc-71	acl-12				W03F8.3	inx-9
			unc-73	F26A10.28				F36H12.5	ZK792.7
			unc-84	ZK154.4				F36H12.3	gem-4
			unc-89	gpx-7				ZK354.2	F38H4.10
			uso-1	C39D10.8				F41H10.3	ZK829.9
			vab-1	K02A6.3				cec-6	mrpl-51
			vab-10	wrk-1				C39H7.1	F11A10.5
			vamp-7	nspc-4				egal-1	M18.3
			vars-1	F53A9.7				T13A10.1	M18.6
			viln-1	M02D8.6				linc-29	erl-1
			vps-11	C28G1.5				bli-6	dpm-3
			vps-15	col-175				tyr-6	ZK795.3
			vps-53	B0416.7				C25A8.1	C27D8.4
			W02A11.1	flp-20				klp-18	F07C6.3
			W02D7.11	F34H10.3				ssq-3	pin-2
			W02D9.4	C43C3.4				C42D4.3	M02B1.2
			W03A5.6	F36G3.2				unc-82	K08D8.1
			W04A4.5	ugt-23				rod-1	rde-11
			W06B4.2	cysl-1				clec-180	F09E8.8
			W06H8.6	F44A6.4				itr-1	JC8.4
			W07E11.1	C14H10.1				col-14	cox-11
			W09G12.7	M79.2				Y42H9AR.1	cyp-31A5
			W09G3.1	ttr-31				lin-49	R05A10.2
			wago-2	R08B4.3				dgk-4	Y57G11B.2
			xpc-1	F38B2.6				grsp-2	Y73F8A.1173
			xrn-1	T04F8.2				T11B7.1,T28C6.7	Y105C5A.1285
			Y102A5C.36	T04F8.7				rad-26	Y105C5B.15
			Y102A5C.5	col-180				C53B4.4	Y65A5A.2
			Y102A5C.6	F54F7.3				twk-8	Y10G11A.90
			Y104H12D.3	linc-15				wnk-1	dlc-3
			Y105E8A.24	C49F5.11				Y11D7A.3	Y51H4A.25
			Y105E8A.25	sma-5				F49C12.15	Y116A8C.3
			Y105E8A.29	nspc-9				daf-15	Y116A8C.29
			Y110A2AM.1	F42F12.4				fbl-1	Y116A8B.4
			Y111B2A.9	nspc-14				anr-11	clec-196
			Y113G7A.t3	col-182				mtr-4	C49C3.8
			Y116A8C.10	C34E7.4				ssq-1	C06A12.17
			Y116A8C.13	mff-1				magu-4	C06A12.3
			Y116A8C.9	skr-20				C04G2.3	F11E6.11
			Y119C1B.5	skr-19				dis-3	R02D3.8
			Y119D3B.14	Y26E6A.3				C04G2.9	pqbp-1.1
			Y17D7B.4	M163.1				K08F4.15	K11H12.12
			Y17G7B.13	nspc-18				gst-4	madf-1
			Y17G9B.4	F33C8.9				R11A8.7	immp-2
			Y18D10A.9	tsp-8				ced-5	Y55F3AM.9
			Y18H1A.3	atf-5				T07G12.14	Y55F3AM.11
			Y22D7AL.t1	C02D4.16				epi-1	clec-166
			Y32B12B.4	B0395.3				miz-1	rpc-11
			Y32H12A.8	F09C8.1				ZK596.1	clec-172
			Y34D9A.7	C30G4.7				rbr-2	M70.4
			Y34F4.1					Y69E1A.2	Y69A2AR.22
			Y37A1B.17					kdin-1	Y94H6A.16
			Y37E11B.5					kin-4	Y54G2A.52
			Y37H9A.3					mig-38	F42A6.6
			Y38C9A.1					T22B3.2	otub-4
			Y39A1A.22					magi-1	ced-10
			Y39A3CR.3					ZK822.5	Y37E11B.3
			Y39B6A.37					mon-2	Y37E11B.6
			Y39B6A.t8					best-22	Y37E11AM.2
			Y39E4B.10					wdr-46	C35B1.8
			Y39E4B.6					thn-1	F49F1.15
			Y39G10AR.11					smz-1	Y24D9A.10
			Y41D4B.4					igdb-2	M01H9.4
			Y43C5A.4,Y43C5A.7					C26H9A.2	Y17G9B.9
			Y43D4A.10					C27D8.1	H06H21.11
			Y43F8C.18,ani-3					rbd-1	msp-55
			Y43F8C.t2					F07C6.4	snpn-1
			Y43F8C.t9					F09E8.12	msp-51
			Y45F10C.2					F58D2.2	gba-4
			Y45F3A.8,Y45F3A.9					Y38H8A.3	Y4C6A.3
			Y46E12BL.2					Y45F10A.7	perm-5
			Y46H3C.5					Y45F10B.3	C31H1.8
			Y47A7.1					sorb-1	M03D4.3
			Y47G6A.29,lpd-3					lin-66	C11D2.4
			Y47G6A.5					noah-2	C49A9.10
			Y47G6A.7					F55B11.5	Y73B6BL.35
			Y48A6B.10					T27E7.1	Y73B6BL.27
			Y48A6C.4					Y73F8A.1162	C06G3.8
			Y48A6C.8					nhr-5	ZC477.5
			Y48B6A.13					Y105C5A.15	cyn-12
			Y48C3A.12					C52D10.1	mutd-1
			Y48E1B.2					ZK550.2	gstk-2
			Y48E1C.1					snf-9	C06E4.8
			Y48G1A.4					dpy-9	sqst-2
			Y48G1C.8					Y55F3BR.6	T12B3.4
			Y49E10.21					egrh-2	valv-1
			Y49E10.26					F38A1.8	R05G6.10
			Y49F6B.9					col-104	C33H5.8
			Y49F6C.8					nhr-274	sec-10
			Y50D4A.1					col-109	tag-322
			Y50D4C.5					Y76B12C.4	arp-11
			Y50D7A.1					C23H5.11	C49H3.9
			Y50D7A.11					grl-20	dnc-4
			Y50D7A.2					ppgn-1	nsy-7
			Y50D7A.8					Y38F2AR.12	clec-51
			Y51H1A.2					egrh-3	nhr-66
			Y51H7C.15					Y94H6A.5	D2096.9
			Y52B11A.10					Y94H6A.10	C28C12.12
			Y52B11A.3					Y94H6A.15	F42A9.8
			Y53F4B.13					Y54G2A.65	F20C5.10
			Y53F4B.4					Y54G2A.73	T28C6.8
			Y53F4B.9					eel-1	T11B7.5
			Y53G8AR.8					elks-1	D1046.2
			Y53G8AR.9					B0546.3	C53D6.4
			Y53G8B.t1					Y37E11B.7	C53D6.7
			Y54B9A.1					Y37E11B.10	Y73F4A.3
			Y54E10A.11					nape-2	Y73F4A.1
			Y54E2A.4					hpo-16	mans-4
			Y54E5A.6					clec-73	rpb-12
			Y54F10AM.11					col-34	C46C2.5
			Y54F10BM.1					ZK180.5	F49C12.9
			Y54G11A.1					ZK180.6	T20D3.8
			Y54G11A.14					col-110	ethe-1
			Y54G2A.12					col-111	C33A12.4
			Y54G2A.26					T28H11.7	nlp-35
			Y54G2A.73					C02B10.3	F32B6.3
			Y55F3BR.1					Y59E9AL.6	C47E12.3
			Y56A3A.31					fem-1	C47E12.2
			Y57A10A.28					F26D12.100	gst-3
			Y57G11C.1130,Y57G11C.8					C46G7.5	ech-9
			Y57G11C.45					pqn-22	lipl-7
			Y57G11C.51					ugt-19	thk-1
			Y59A8B.21					sams-5	R10H10.6
			Y59A8B.t6					smg-3	F01D4.12
			Y59C2A.3					prg-2	F01D4.5
			Y61A9LA.3					bicd-1	T07G12.5
			Y65B4A.8,Y65B4A.9					drh-2	C43F9.7
			Y66D12A.19					C17H12.3	orc-5
			Y67D2.t2					ZC477.7	ssp-34
			Y67D2.t4					grsp-3	F13E9.12
			Y69A2AR.50					hecd-1	F13E9.15
			Y6B3B.4					col-113	Y69E1A.5
			Y6B3B.5					rpc-1	Y5F2A.4
			Y6D1A.1					grl-4	spo-11
			Y71A12B.21					ttm-4	best-7
			Y71F9B.6					Y40C5A.4	dnj-2
			Y71H2B.5					F32E10.5	B0035.3
			Y73B3A.1					F45E4.18	M04B2.6
			Y73B3A.10					C08G9.5	F12F6.2
			Y73B3A.18,Y73B3A.20					C08G9.9	ttr-50
			Y73B3A.t1					F33D4.12	acl-3
			Y73B6BL.14					F33D4.6	T12G3.6
			Y75B7B.2					ilys-4	bre-5
			Y75B8A.24					rig-4	K08E4.6
			Y75B8A.7					Y42H9AR.4	cpsf-4
			Y77E11A.2					wsp-1	B0001.8
			Y79H2A.3					F35H10.10	Y39C12A.1
			Y82E9BR.16					D2096.10,D2096.11	C42C1.12
			Y82E9BR.2					D2096.16	oac-59
			Y82E9BR.22					T26A8.4	oac-57
			Y87G2A.1					ant-1.4	F28D1.13
			Y87G2A.11					tag-77	F08G5.3
			Y87G2A.13					C33D9.3	ZK795.6
			Y92H12A.3					C53D6.10	K08D8.6
			Y92H12A.4					pcp-2	tag-115
			Y92H12A.5					Y11D7A.9	Y67H2A.10
			Y92H12BL.5					T20D3.11	Y62E10A.14
			Y92H12BR.7					C10C5.1	C08F11.12
			Y94H6A.10					nhr-34	Y45F10C.2
			Y94H6A.5					dcaf-1	fbxa-215
			Y9D1A.1					ant-1.3	Y45F10D.10
			Y9D1A.2					pis-1	vamp-8
			ZC239.22					catp-6	Y67A10A.10
			ZC376.6					W08D2.11	F55B11.4
			ZK1067.2					F32B6.4	Y57G11C.40
			ZK1127.6					gon-1	mrps-7
			ZK1225.12					W01B6.2	Y57G11C.45
			ZK1236.1					W01B6.8,col-2	Y40H7A.10
			ZK228.3					K08F4.5	Y51H4A.5
			ZK355.2					ech-8	Y51H4A.8
			ZK524.4					acs-18	Y116A8C.44
			ZK6.11					R09E10.2	flp-17
			ZK632.5					T11G6.5	C49C3.9
			ZK637.18					Y69E1A.1	C30H6.9
			ZK637.6					F36H1.13	T02D1.8
			ZK688.7					F36H1.16	M02H5.8
			ZK792.12					skih-2	C14C6.2
			ztf-17					C08F8.6	nhr-90
			ztf-23					gtl-1	F48G7.2
			zyg-8					B0035.12	srp-1
								sec-31	K10C9.3
								T22B3.3	W07B8.1
								K01A6.8	wrb-1
								unc-22	Y50D4A.5
								B0001.5	C38C3.4
								B0001.3	mrpl-39
								sec-24.2	cyp-33C7
								acs-20	irg-3
								col-130	F54E2.1
								dpy-26	C31B8.4
								col-131	C36C5.5
								W02A2.8	T28A11.2
								Y62E10A.19	T20D4.11
								uso-1	H43I07.3
								dcap-2	skr-7
								C08F11.10	F39G3.5
								B0513.5	elt-7
								Y37A1B.7	T19H12.3
								col-133	srr-4
								H12I19.115	K11D12.12
								H12I19.116	syp-2
								F55B11.1	crn-2
								tag-273	C04E6.7
								Y57G11A.2	C04E6.13
								dpy-4	cpg-4
								Y41E3.460	Y38A10A.7
								col-135	smut-1
								Y73F8A.24	F17A9.2
								K03D3.2	K04A8.1
								mel-46	W02F12.9
								snx-13	spe-39
								sfa-1	T27B2.2
								col-138	nhr-42
								ZK550.5	F27B10.1
								pmp-4	C13F10.2
								egl-8	hyls-1
								F56E10.1	C54F6.5
								Y108G3AL.10	F19F10.3
								arid-1	C50E3.5
								F33E11.7	hint-3
								atg-9	sptl-2
								H24K24.4	ech-3
								unc-34	ZC513.5
								T21H3.7	K07C11.3
								Y50D4A.1	asp-12
								F16B3.4	mom-2
								cnc-4	phf-30
								cnc-3	coq-6
								C38C3.3	anr-33
								F16B4.7	trpp-4
								F16B4.5	C50F4.4
								T08B1.4	ZK287.3
								Y5H2B.8	ZK287.9
								cyp-33C3	aqp-4,marc-1
								T24A6.23	C50H2.13
								unc-132	suds-3
								lin-40	C27H6.9
								B0213.23	trpp-6
								nlp-30	F57A8.1
								nhr-114	B0024.4
								fipp-1	B0024.13
								Y61A9LA.3	K07C5.2
								F54D11.2	K07C5.13
								soc-1	set-22
								C37H5.5	T21C9.13
								C37H5.3	tut-2
								ugt-13	wdr-5.3
								C03A7.2	ocr-1
								ncx-2	D1054.8
								mms-19	F32D8.5
								let-418	F58B4.3
								pst-1	C06H2.2
								F31F7.9	anr-7
								T28C12.4	clec-222
								F13H6.1	T02E9.5
								hcp-1	nhr-101
								T25F10.3	nhr-68
								ZC404.2	bir-1
								col-142	F55A11.8
								unc-70	pho-8
								C33G8.3	F58H1.3
								C33G8.2	F58H1.8
								F18E3.12	R07B7.10
								F25E5.5	R07B7.12
								F25E5.4	C27A7.8
								C26F1.1	T04H1.5
								xpo-1	C51F7.3
								T23B12.13	F23H12.3
								pxn-1	E02A10.3
								C10B5.1,symk-1	erg-28
								ZC190.4	R11D1.13
								sup-37	mrpl-49
								K06C4.24	ugt-18
								gck-1	far-5
								T19A5.1	cni-1
								F21C10.7	F57B1.5
								F21C10.3	F57B1.6
								K06A4.t1	C26E1.2
								col-146	F32H5.3
								F40F9.3	C50B8.4
								sta-2	C50B8.6
								F58E6.13	F53F4.17
								fshr-1	F53C11.9
								fipr-13	F55B12.10
								cul-5	F58E10.7
								AC3.5	ins-10
								ugt-2	D1086.8
								clec-223	D1086.1
								col-157	D1086.12
								F38B7.2	F40G12.11
								T04F3.1	F47B8.8
								col-158	clec-227
								sma-1	clec-56
								F58H1.2	clec-54
								F10C2.4	R02D5.3
								C13C4.11	ccnk-1
								C27A7.1	oig-3
								vab-8	W06A7.2
								rad-50	mpst-3
								tbb-6	F02D8.5
								F55C5.2	fil-1
								atn-1	dnj-3
								C14C10.5	C01G10.7
								scc-3	K08F9.4
								R90.12	C29F3.7
								nid-1	T06E6.10
								T16G1.16	T26H5.14
								F15B9.8	F57A10.4
								cut-2	F54B8.4
								col-162	F36G9.18
								C56A3.12	T10C6.6
								T01D3.3	K05D4.11
								sptl-3	glc-1
								D1086.17	F13A7.14
								D1086.18	F09C6.12
								H39E23.3	F49H6.5
								ZC376.8	skr-5
								F40G12.10	C06H5.8,E01B7.2
								C15H11.1	fbxa-210
								mut-15	Y37H2A.14
								T01G5.8	C08E8.4
								F21A3.3	Y51A2D.14
								twk-34	nlp-42
								F21H7.5	tgt-2
								W08G11.3	Y39B6A.21
								W08G11.6	T26H2.15
								dkf-2	Y116F11A.6
								immt-2	fog-2
								cand-1	ins-35
								T20B3.1	K02E2.11
								Y102A5C.5	Y44A6D.2
								Y102A5C.6	W03F9.2
								F47H4.2	C14C6.12
								pgp-9	Y50D4A.10
								Y59A8B.21	alh-5
								par-4	F56A4.13
								Y51A2D.21	dhs-14
								M04C3.5	C36C5.12
								nlp-25	K08D9.9
								grsp-1	T28A11.19
								W04E12.4	F35F10.13
								Y116F11B.20	ugt-64
								Y113G7C.1	T22F3.11
								cnc-7	W08A12.2
								Y38H6C.7	C17E7.12
								mlt-11	cyp-34A8
								oac-39	C49G7.10
								lipl-3	F32D1.7
								Y50D4C.9	Y61A9LA.11
								Y50D4C.5	C37H5.13
								Y50D4A.6	swt-7
								trim-9	K11D12.11
								pme-5	K11D12.9
								rga-4	F08F3.6
								cnc-2	zhit-1
								Y46H3C.5	memb-2
								tnt-4	F26F12.8
								F59A7.2	pcm-1
								C45H4.t1	jamp-1
								F41B5.11	R01B10.6
								ndx-2	T05H4.10
								Y45G12B.3	ubh-1
								ketn-1	gon-14
								folt-2	ppt-1
								F35F10.14	W02F12.8
								R08F11.1	sna-1
								cyp-33C8	Y57E12B.10
								R08F11.4	F20A1.9
								grl-5	mdt-6
								Y47D7A.15	Y57E12AR.1
								Y47D7A.13	C13F10.6
								sos-1	hpo-9
								sut-2	srp-6
								Y61A9LA.10	ttr-10
								nas-9	C50E3.11
								H23N18.5	C37C3.9
								C02E7.7	F26D11.12,F26D11.13
								tam-1	Y97E10AL.3
								Y58A7A.9	Y97E10AR.3
								C03A7.12	K07C11.8
								C18C4.5	cogc-6
								CD4.10	C16D9.11
								anr-23	W02D7.4
								C10F3.15	W02D7.6
								F17A9.5	vha-18
								W06H8.6	T23B12.6
								mrck-1	F45F2.11
								F57F4.2	F41E6.15
								dre-1	ZC190.10
								ZK1055.6	B0507.10
								gck-2	C25E10.10
								unc-68	pitr-3
								C13F10.4	col-10
								gei-6	F07C3.9
								ets-7	ttr-40,ttr-49
								F19F10.11	K06A4.15
								ZK742.2	C50F4.9
								F52E1.17	K09G1.6
								F45F2.10	ztf-9
								H14N18.4	tag-120
								B0222.5	sru-40
								col-145	T07C12.15
								gad-3	C51E3.10
								glo-4	C51E3.6
								Y54B9A.1	ZK856.16
								atl-1	daf-36
								F58E6.5	lys-3
								F46B6.6	B0024.10
								rde-1	gna-1
								ugt-17	K07C5.9
								col-149	apc-10
								crm-1	mics-1
								K07C5.18	ttr-23
								col-12	C05A2.3
								Y32F6B.1	mre-11
								F25D1.11	D1054.1
								T21C9.9	C29A12.1
								K10D6.17	F32D8.4
								grl-7	spp-16
								col-155	F17C11.12
								F38B7.15,F38B7.16	C13G3.1
								F35B12.17	pak-2
								flr-2	T04C12.8
								clh-6	C55A6.7
								C27A7.5	F35B12.10
								col-37	T04F3.4
								lon-3	F55A11.7
								myo-3	mpst-1
								egl-10	add-2
								W04D2.11	elpc-3
								grl-23	ZK863.8
								C14C10.4	R04F11.5
								C14C10.9	cdr-6
								C44H9.5	ttr-43
								R90.1	R11D1.3
								T16G1.9	R11D1.12
								far-3	C15C8.7
								W07G4.3	C15C8.4
								col-159	F18E2.1
								col-161	T07F10.3
								somi-1	ttr-29
								T10G3.1	sun-1
								eea-1	F57B1.9
								tag-65	C34D1.4
								F09F3.15	nhr-168
								par-1	F53F1.6
								K02E11.10	F25H9.6
								bmk-1	T10G3.3
								F08H9.15	C56A3.4
								C53A5.17	F53F4.16
								C53A5.6	F35E12.6
								C47E8.10	F35E12.10
								nspa-10	hpo-17
								rin-1	D1086.5
								T06E6.1	D1086.2
								Y6E2A.4	smy-6
								F11A5.6	trm-1
								F21H7.2	K02E11.3
								F13A7.1	K02E11.4
								Y32B12C.5	K02E11.7
								Y6G8.2	F14D7.2
								dpy-21	F47B8.3
								C31G12.4	rpoa-12
								R10E8.1	F23B12.10
								B0462.5	C53A5.16
								Y17D7B.4	nspa-8
								emb-4	ZC412.10
								pro-3	C30G7.4
								C25F9.5	Y75B12B.3
								srw-85	T26H5.10,T26H5.11
								M04C3.1	F28F8.9
								B0399.t7	fbxa-69
								Y43F8C.3	F14H3.4
								clec-49	F14H3.6
								Y116F11B.18	F14H3.12
								gly-4	F10A3.17
								dhs-24	gst-22
								ncx-1	T13F3.6
								F19B2.5	W06G6.20
								swsn-1	W06G6.11
								mdt-17	F40D4.16
								F53H2.3	F20E11.17
								B0250.18	linc-14
								T03D8.6	Y59A8B.12
								Y73B3A.t1	F16H6.10
								T08D2.11	Y51A2D.27
								Y73B3B.5	Y17D7C.9,linc-25
								aagr-4	C54E10.6
								F13C5.2	Y39B6A.42
								C05D9.3	asp-17
								H42K12.3	Y39B6A.13
								T14G11.4	Y39B6A.10
								Y76F7A.4	Y43F8C.7
								C14A11.14	dcs-1
								F53B3.6	Y113G7A.22
								wrt-6	B0250.3
								sup-12	B0250.7
								R08E3.2	F53F8.3
								lfi-1	F38A6.5
								H28G03.2	Y44A6D.3
								dpyd-1	F31D4.8
								dlg-1	C44C1.1
								T22B7.3	rncs-1
								C41G11.18	sec-22
								puf-9	C05D9.12
								C45B2.16	lmp-2
								C45B2.8	F09E10.1
								col-167	linc-64
								svh-2	nlp-37
								nhr-173	F47G3.4
								col-172	C43H6.3
								F38B6.4	ttr-42
								nas-11	clec-265
								R03E9.6	syx-6
								R03E9.9	K09C4.1
								R03E9.8	rgs-7
								atg-2	ckc-1
								B0403.5	nlp-1
								F46H5.2	aex-4
								F46C8.10	F35A5.2
								unc-18	C16B8.t3
								ZK154.1	col-165
								C34D10.3	aps-2
								F13B9.1	C05E11.6
								F55E10.10	tmem-135
								grd-14	T07F12.2
								H03E18.1	K05B2.2
								twk-18	sek-3
								F47E1.2	tbc-7
								F47E1.17	Y34B4A.5
								pkc-2	C26B9.5
								fln-2	F35C8.5
								gap-2	C25F6.13
								C11E4.11	C25F6.1
								him-4	egl-13
								ZC506.1	flp-7
								F19C6.8	Y23B4A.2
								cbs-1	inx-3
								col-176	C34H3.3
								W07E11.1	T22E5.1
								T06H11.11	ttr-36
								unc-115	C53B7.2
								M79.6	pes-23
								daf-12	sid-5
								sma-9	F46C8.3
								F31B12.9	sto-1
								pbo-4	C44E12.1
								egl-15	F26A10.1
								lpr-3	C39D10.2
								lpr-5	C39D10.11
								lpr-4	C34D10.1
								lin-14	C18A11.2
								tag-241	hil-3
								M153.1	F08F1.4
								R09A8.9	flp-5
								adt-1	nspc-7
								rgs-2	F53A9.2
								alh-13	B0563.5
								pqn-18	B0563.9
								F11C1.5	C35B8.4
								F18H3.4	F18G5.8
								alg-1	C23F12.4
								arrd-25	ZK899.1
								akt-2	C17G1.2
								C37E2.7	F41E7.20
								K04G11.8	F41E7.7
								D1025.10	F41E7.11
								nhr-3	elt-2
								sym-1	flp-19
								rbc-1	F13E6.10
								C27C12.9	F13E6.5
								F20D1.21,F45B8.5	C03A3.2
								F46F2.12	vhl-1
								C33A11.1	F08G12.8
								suox-1	mig-2
								dyn-1	sto-4
								K09A9.6	C34E11.4
								K09E9.12	xtr-1
								nhr-48	Y62H9A.4
								mec-5	W06D11.3
								taf-3	F42F12.3
								F38E9.1,nas-39	F19H6.4
								hda-4	T24D3.2
								T01C8.10	cept-1
								F52G3.1	K03A11.5
								mbl-1	C04A11.5
								T23C6.6	linc-5
								C36E6.8	C04C11.1
								nhr-1	K04C1.5
								ugt-46	E02H4.7
								unc-96	T24C2.5
								C44C1.6	tap-1
								K03E6.7	F33C8.4
								R193.2	T10B10.4
								zfp-3	flp-32
								toca-1	nkat-3
								F53B1.4	acl-1
								dpy-3	R11.1
								T03G6.3	F23A7.4
								F54G2.4	F23A7.8
								igcm-3	F38E9.6
								unc-2	T25D1.t1
								kin-29	C08A9.10
								spc-1	rab-6.2
								klp-4	C53C11.2
								F28B4.3	F11C7.6
								sax-3	cTel55X.1
								T27A10.6	T08D2.1
								tag-278	R04A9.9
								F20B6.9	F57C12.2
								hpk-1	T19D7.6
								C52B9.8	ifd-2
								nhr-45	pfn-3
								mct-4	T13G4.4
								acn-1	F48B9.8
								dpy-8	aakg-4
								C14F11.4	nlp-2
								C14F11.6	F52H2.3
								K10C2.1	F52H2.5
								sgca-1	F52E4.5
								gei-15	F40F4.7
								F41B4.3	unc-78
								col-173	C02F12.5
								lam-2	ZC449.4
								ZK867.23	T23F2.5
								uggt-1	mboa-3
								dpy-7	T22B7.7
								unc-98	C41G11.1
								C53C9.2	F46G11.4
								R03G5.6	F13D11.3
								tnt-3	pak-1
								C17H11.6	C15H9.11
								inx-5	prx-3
								F41D9.2	mtp-18
								wrk-1	T13C5.6
								R04E5.8	C03B1.14
								col-175	K10C2.12
								B0416.7	clec-266
								dpy-22	F41B4.2
								F21A10.2	nep-4
								C14H10.3	F14B8.6
								C14H10.2	C54D1.7
								mig-15	spp-4
								scl-22	sox-2
								plc-1	mec-7
								pek-1	ZK154.6
								col-180	gpx-7
								W03G11.4	sdpn-1
								F17E5.5	nspc-4
								scd-1	C28G1.5
								col-182	C28G1.6
								chd-3	F47E1.14
								obr-3	B0416.11
								hlb-1	gly-13
								sym-4	H29C22.1
								tag-172	ZK899.2
								C11H1.3	C43C3.4
								nspc-17	flp-3
								C44H4.12	flp-2
								Y16B4A.2	F44A6.4
								mlt-9	acl-5
								col-41	rme-4
								H03A11.1	M79.2
								H03A11.2	F47B10.5
								kin-20	W02H3.1
								C02D4.5	F38B2.6
								wrt-4	F08G12.2
								F59F4.1	linc-33
								F01G12.15	sfxn-1.5
								let-2	D1053.4
								eat-17	gst-42
								F59C12.3	F54F7.3
								C06G1.5	Y62H9A.15
								F35B3.4	C49F5.3
								ptrn-1	linc-15
								F10D7.5	nspc-9
								tps-1	F42F12.4
									mff-1
									snx-17
									skr-20
									R04D3.2
									R04D3.3
									F54B11.5
									Y26E6A.3
									meg-1
									rtw-5
									M163.16
									tsp-8
									F20D1.9
									C11G10.1
									phat-6
									F46F2.3
									C02D4.16
									K09A9.8
									K09E9.3,erv-46
									F09C8.1
									R11.4
									F22H10.6
									F41G4.8
